# Supplementary material for: An improved plastination method for strengthening bamboo culms, without compromising biodegradability
Source: Sci Rep. 2023 Apr 6;13:5640. doi: 10.1038/s41598-023-32662-w (PMC10079692; doi:10.1038/s41598-023-32662-w)
Supplement: Supplementary file 1 — Supplementary Information. [file 41598_2023_32662_MOESM1_ESM.xlsx]

## Sheet: Table S1
Table S1. Raw data of the percent mass and silicon content difference, before and after plastination, using different temperatures for acetone dehydration. The silicon content was measured at the centre of the bamboo, using EDS.
Acetone dehydration temperature (°C)	Percent mass difference before and after plastination (%)	Silicon content at centre of bamboo after plastination (%)
-25	15.3	34.1
-25	13.3	33.6
-25	15.8	31
-5	14.8	29.5
-5	15.6	30.3
-5	16.2	32.1
22.8	19.3	32.4
22.8	20.8	28.8
22.8	18.6	38.6

## Sheet: Table S2
Table S2. Raw density values calculated for plastinated and non-plastinated bamboo samples. The volume of the specimens was calculated by multiplying their length, width, and height measurements. Density was calculated by dividing the mass by volume.
Type of bamboo	Volume (mm^3)	Mass (g)	Density (kg/m^3)	Avg. density (kg/m^3)	Standard deviation of density (kg/m^3)
Non-plastinated	1449.84	1.004	692.488
Non-plastinated	1860.94	1.417	761.445
Non-plastinated	1223.68	0.863	705.247
Non-plastinated	869.55	0.586	673.912
Non-plastinated	1010.64	0.73	722.317
Non-plastinated	1569.87	1.086	691.779
Non-plastinated	1297.72	0.932	718.18
Non-plastinated	1622.01	1.187	731.81
Non-plastinated	1423.88	1.022	717.755
Non-plastinated	980.782	0.727	741.245
Non-plastinated	2121.69	1.436	676.819
Non-plastinated	941.886	0.65	690.105
Non-plastinated	846.153	0.594	702.001	709.623	25.6578
Plastinated	2104.19	1.44	684.349
Plastinated	1076.46	0.773	718.094
Plastinated	1424.57	0.936	657.042
Plastinated	1149.38	0.885	769.981
Plastinated	2333.76	1.692	725.01
Plastinated	1705.44	1.253	734.708
Plastinated	1749.63	1.284	733.871
Plastinated	1620.43	1.191	734.989
Plastinated	1066.74	0.81	759.326
Plastinated	1258.75	0.869	690.366
Plastinated	1191.96	0.833	698.849
Plastinated	2075.9	1.379	664.291
Plastinated	1051.42	0.768	730.438	715.486	34.4171

## Sheet: Table S3
Table S3. The raw load and extension data collected for six non-plastinated and six plastinated bamboo specimens. The load and extension were collected using a dual column universal testing system.
Non-plastinated												Plastinated
Extension	Load	Extension	Load	Extension	Load	Extension	Load	Extension	Load	Extension	Load	Extension	Load	Extension	Load	Extension	Load	Extension	Load	Extension	Load	Extension	Load
(mm)	(N)	(mm)	(N)	(mm)	(N)	(mm)	(N)	(mm)	(N)	(mm)	(N)	(mm)	(N)	(mm)	(N)	(mm)	(N)	(mm)	(N)	(mm)	(N)	(mm)	(N)
0.00021	0.01659	6e-05	0.01793	9e-05	0.00833	0	0.06818	0	0.04342	0	-0.01349	4e-05	0.00399	0	0.07674	0	-0.00118	0	0.10307	0	0.05335	0	0.05081
0.00096	0.01713	0.00061	-0.06852	0.00072	0.05519	0.00028	0.00844	0.00022	-0.02512	0.0003	0.05553	0.00098	-0.09596	0.0004	0.01137	0.00071	0.03517	0.00034	0.06402	0.00051	-0.00681	0.00079	0.08618
0.00202	0.13644	0.00118	0.08078	0.00149	0.12367	0.00069	-0.0103	0.00088	-0.01234	0.00111	0.02492	0.00193	0.00623	0.00116	0.04698	0.00256	0.02742	0.00095	-0.0196	0.00179	0.08508	0.00242	0.16327
0.00476	0.25599	0.00293	0.08833	0.00319	0.01036	0.00293	0.17283	0.00227	0.10089	0.0033	0.06824	0.00468	-0.01401	0.00296	0.00314	0.00465	0.08608	0.00361	0.15103	0.00545	0.24866	0.00628	0.14762
0.00678	0.31016	0.00477	0.14504	0.00509	0.18091	0.00459	0.06276	0.00425	0.19378	0.00587	0.22352	0.0071	0.09184	0.00508	0.02014	0.0068	0.04601	0.00518	0.19545	0.00864	0.35442	0.00912	0.2342
0.00873	0.23674	0.00636	0.2488	0.00646	0.18326	0.00599	0.18847	0.00591	0.19584	0.00797	0.16086	0.00954	-0.03655	0.00675	0.12769	0.00865	0.01883	0.00708	0.23936	0.01132	0.41846	0.01177	0.38235
0.01067	0.41022	0.00774	0.33715	0.0082	0.38099	0.00742	0.27258	0.00742	0.2076	0.0098	0.28167	0.01133	-0.08666	0.0083	0.17517	0.01031	0.16663	0.00847	0.28381	0.01407	0.41831	0.01456	0.30791
0.01271	0.49415	0.00947	0.25979	0.00939	0.38559	0.00879	0.38635	0.00897	0.34201	0.01169	0.2663	0.0135	-0.01306	0.01009	0.31551	0.0123	0.1724	0.01046	0.35149	0.01681	0.5556	0.01713	0.22969
0.01456	0.54199	0.01074	0.26684	0.01106	0.41002	0.01039	0.377	0.01037	0.3942	0.01404	0.34856	0.01557	-0.00705	0.01149	0.23346	0.01412	0.20838	0.01173	0.33905	0.01969	0.61904	0.01996	0.19994
0.01656	0.64211	0.01228	0.34347	0.01245	0.45226	0.01155	0.32858	0.01211	0.48545	0.01572	0.40514	0.01781	-0.01929	0.01355	0.31501	0.01583	0.20753	0.01353	0.34242	0.02234	0.68724	0.02258	0.32563
0.01859	0.61103	0.01373	0.29644	0.01391	0.59934	0.01323	0.43485	0.01338	0.52903	0.01772	0.53313	0.01983	-0.05235	0.01477	0.30874	0.01779	0.26433	0.0152	0.5009	0.02512	0.91005	0.02531	0.42169
0.02047	0.72765	0.01526	0.37056	0.01535	0.56009	0.01452	0.36329	0.01495	0.44109	0.01975	0.49372	0.02183	-0.05346	0.01665	0.41537	0.01951	0.40023	0.01667	0.53998	0.02788	0.95351	0.02793	0.44354
0.02235	0.6906	0.01658	0.43517	0.01679	0.62245	0.01597	0.5371	0.01645	0.53827	0.02171	0.49412	0.02409	-0.03844	0.0182	0.4168	0.02129	0.3925	0.01852	0.53414	0.03074	1.02001	0.03082	0.70714
0.02444	0.87538	0.01824	0.56843	0.0184	0.589	0.01728	0.46953	0.01801	0.64741	0.02352	0.66216	0.02618	-0.08701	0.01977	0.50852	0.02328	0.41167	0.01993	0.69455	0.03343	1.1444	0.03343	0.70081
0.02634	0.99645	0.01947	0.69426	0.01981	0.72863	0.01881	0.53317	0.01935	0.62074	0.02577	0.65555	0.02817	-0.11642	0.02152	0.53744	0.02487	0.42302	0.02193	0.65054	0.03619	1.30934	0.03612	0.77622
0.0282	0.98789	0.02129	0.65494	0.0212	0.70744	0.02013	0.55628	0.02106	0.70076	0.0276	0.59825	0.03024	0.01337	0.02295	0.6237	0.02695	0.57722	0.02317	0.64021	0.03902	1.3905	0.03895	0.83429
0.0303	1.00257	0.02243	0.64468	0.02277	0.89912	0.02179	0.67833	0.02232	0.84115	0.02954	0.83636	0.03262	0.00881	0.025	0.72702	0.02859	0.56053	0.02502	0.73216	0.04182	1.33218	0.04169	0.9474
0.03228	1.20249	0.02408	0.64551	0.02422	0.82688	0.0229	0.60317	0.02424	0.88222	0.03152	0.76772	0.03447	0.02125	0.02622	0.64844	0.03043	0.60233	0.02662	0.90191	0.04452	1.49092	0.04435	1.04922
0.03408	1.1858	0.02542	0.75968	0.02561	0.91174	0.02457	0.81548	0.02533	0.86372	0.03356	0.84406	0.03663	0.05	0.0281	0.69477	0.03233	0.49907	0.02812	0.85873	0.04727	1.62291	0.04704	1.09442
0.03611	1.24259	0.02706	0.77815	0.02716	0.98545	0.02581	0.67507	0.02706	0.96552	0.03537	0.78983	0.03866	-0.08123	0.02967	0.79384	0.034	0.66019	0.02998	0.89314	0.05018	1.56412	0.04997	1.19345
0.0381	1.40764	0.02834	0.74669	0.02849	0.95085	0.02737	0.82735	0.02842	1.11372	0.03746	0.94735	0.0409	-0.0209	0.03119	0.9365	0.03576	0.67609	0.03134	0.98544	0.05291	1.8152	0.05256	1.27424
0.03987	1.46014	0.02995	0.77675	0.03024	0.97371	0.02861	0.78355	0.02999	1.07319	0.03942	0.97516	0.04296	0.08682	0.03297	0.97987	0.03795	0.73636	0.03338	0.8971	0.05567	1.88969	0.05531	1.23213
0.04208	1.36719	0.03119	0.86103	0.03144	0.92604	0.03015	0.83045	0.03139	1.2184	0.0414	1.12335	0.04494	-0.06899	0.03439	0.90232	0.03936	0.78346	0.03461	0.9947	0.05837	1.95889	0.05795	1.39352
0.04395	1.51555	0.03304	0.94119	0.03302	1.16642	0.03141	0.8002	0.03298	1.18077	0.04329	1.12841	0.04716	0.05522	0.03643	1.0459	0.04141	0.77381	0.03646	1.17625	0.06135	2.01453	0.06089	1.4554
0.04573	1.60112	0.03412	0.92452	0.03449	1.21766	0.03315	0.90977	0.03447	1.23167	0.04533	1.26341	0.0493	-0.07608	0.03768	1.02958	0.0432	0.85188	0.03808	1.08902	0.06397	2.04372	0.06335	1.51156
0.04773	1.54768	0.03588	0.96547	0.03601	1.21836	0.0342	1.12807	0.03606	1.2773	0.0472	1.20635	0.05129	0.003	0.03954	1.0345	0.04485	0.95726	0.03956	1.12519	0.06672	2.24015	0.06616	1.56113
0.04988	1.71119	0.03718	1.06525	0.0373	1.21855	0.03589	0.91579	0.03737	1.38289	0.04921	1.29073	0.05331	-0.03763	0.04105	1.13681	0.04677	1.10144	0.04135	1.25013	0.06952	2.26078	0.06883	1.79915
0.05155	1.63649	0.03875	1.0176	0.03893	1.32106	0.03715	1.00025	0.039	1.47709	0.05122	1.34067	0.05573	-0.11821	0.04265	1.16259	0.04871	0.93083	0.04277	1.27043	0.0724	2.4071	0.07159	1.7509
0.05371	1.76183	0.04009	1.07366	0.0402	1.30651	0.0387	1.04706	0.04048	1.46186	0.05322	1.41404	0.05762	0.01856	0.0444	1.2085	0.05031	1.00358	0.0448	1.23423	0.07497	2.51096	0.07413	1.87195
0.05564	1.96208	0.04165	1.21315	0.04203	1.4243	0.03997	1.12273	0.04193	1.44445	0.05503	1.37245	0.05973	0.04297	0.04583	1.22261	0.05231	1.02578	0.04603	1.30693	0.0778	2.62312	0.07699	1.97644
0.05744	1.84152	0.04295	1.12628	0.04315	1.4159	0.04153	1.31306	0.04349	1.53098	0.05709	1.46669	0.06176	-0.04332	0.04788	1.39113	0.05404	1.17145	0.04791	1.36201	0.08054	2.62704	0.0796	1.98183
0.05943	2.10128	0.04475	1.26849	0.04481	1.49224	0.04275	1.20949	0.04485	1.65966	0.05917	1.41553	0.06401	-0.04392	0.0491	1.39133	0.05579	1.22497	0.04946	1.41382	0.08341	2.71907	0.08231	1.99101
0.06165	2.01814	0.0459	1.31071	0.04615	1.59164	0.04448	1.31235	0.04666	1.6239	0.0609	1.48383	0.06614	0.11621	0.05097	1.40748	0.05775	1.19986	0.05101	1.57437	0.08599	2.83207	0.08504	2.21207
0.06326	2.12215	0.0476	1.324	0.04774	1.61332	0.04557	1.2943	0.04786	1.72213	0.06303	1.63999	0.06802	0.25401	0.05252	1.43308	0.0594	1.29602	0.05275	1.6116	0.08886	2.84804	0.08786	2.26685
0.06535	2.07645	0.04893	1.30953	0.04904	1.5902	0.04722	1.37989	0.04951	1.79228	0.06502	1.58328	0.07028	0.22138	0.05411	1.53341	0.06141	1.44173	0.05421	1.44496	0.09156	2.985	0.09044	2.27337
0.0674	2.16146	0.05042	1.29685	0.05071	1.76333	0.04848	1.43746	0.05096	1.76261	0.06683	1.77045	0.07243	0.29999	0.05584	1.58835	0.06309	1.25531	0.05625	1.74126	0.09436	3.07179	0.09319	2.44972
0.06916	2.22704	0.05183	1.50902	0.05192	1.69992	0.05004	1.42966	0.05255	1.84004	0.06886	1.67942	0.07439	0.26925	0.05726	1.59723	0.06491	1.43883	0.05744	1.68049	0.09703	3.2668	0.09608	2.4575
0.07105	2.30043	0.05336	1.46513	0.0538	1.78647	0.0513	1.37027	0.05386	1.86907	0.07106	1.82099	0.07639	0.36697	0.05933	1.70036	0.06681	1.41945	0.05933	1.75636	0.09991	3.22055	0.09872	2.64529
0.07337	2.40839	0.05481	1.50822	0.05485	1.83596	0.05288	1.44045	0.05554	1.97352	0.07268	1.7507	0.07874	0.38839	0.06053	1.75887	0.06858	1.42469	0.06091	1.68145	0.10258	3.36655	0.10142	2.72599
0.07496	2.4492	0.05639	1.5268	0.05657	1.86538	0.05407	1.52728	0.0568	1.95523	0.07482	1.91427	0.08078	0.38697	0.0624	1.69101	0.07027	1.45866	0.06243	1.82323	0.10537	3.48296	0.10415	2.80028
0.07705	2.51306	0.05765	1.67868	0.05792	1.89741	0.05586	1.54476	0.05872	1.98984	0.07683	1.94632	0.08282	0.51325	0.06398	1.79181	0.07248	1.47813	0.06421	1.95449	0.10816	3.46142	0.10709	2.87142
0.07908	2.54355	0.05923	1.68224	0.05947	2.00988	0.05692	1.67981	0.05982	2.05679	0.07866	1.96696	0.08486	0.50876	0.06555	1.94301	0.0739	1.57956	0.06564	1.97586	0.111	3.62236	0.10959	2.84163
0.08095	2.69211	0.06069	1.62622	0.06081	1.92588	0.05849	1.59808	0.0616	2.1968	0.08058	1.99494	0.08702	0.58095	0.06726	2.06872	0.07591	1.63322	0.06766	1.89753	0.11365	3.69601	0.11233	2.88382
0.08274	2.69891	0.06215	1.70313	0.0624	2.17575	0.05984	1.77773	0.06291	2.15556	0.0829	2.11794	0.0893	0.62105	0.0687	2.0153	0.07776	1.66296	0.06889	2.02465	0.11642	3.77726	0.11507	2.97555
0.08505	2.86853	0.06363	1.78159	0.0637	2.13848	0.06138	1.66843	0.0645	2.22297	0.08453	2.1474	0.0911	0.67749	0.07069	2.07829	0.07939	1.65478	0.07078	2.04573	0.1193	3.90704	0.11786	3.08364
0.08676	2.77933	0.06502	1.82158	0.06549	2.28471	0.06262	1.76044	0.06588	2.33324	0.0866	2.24247	0.09338	0.77682	0.07198	2.06209	0.08129	1.77853	0.0723	2.17083	0.12207	4.01491	0.12038	3.26025
0.08875	2.82103	0.06658	1.954	0.0666	2.19098	0.0642	1.76474	0.06749	2.34269	0.08864	2.14949	0.09548	0.81053	0.07387	2.18378	0.08324	1.7635	0.07388	2.15179	0.12476	4.03249	0.12323	3.30263
0.09073	3.09291	0.06804	1.92931	0.06829	2.35255	0.06537	1.8437	0.06897	2.36417	0.09051	2.27892	0.09752	0.90672	0.07538	2.27131	0.08484	1.85051	0.07563	2.23329	0.12751	4.1088	0.1258	3.45577
0.09264	2.95585	0.06938	1.93303	0.06967	2.34453	0.06714	1.77483	0.07055	2.45209	0.09238	2.33348	0.09951	0.97547	0.07698	2.19039	0.08682	1.75645	0.07705	2.245	0.13043	4.26889	0.12853	3.4451
0.09447	3.14216	0.07094	2.0133	0.07117	2.40369	0.06829	1.88537	0.07186	2.50045	0.09462	2.40574	0.10182	1.05949	0.07866	2.30958	0.08859	2.02106	0.0791	2.29913	0.13314	4.19761	0.13119	3.50548
0.0967	3.17393	0.07253	1.98197	0.07256	2.44381	0.06978	1.94426	0.07352	2.53045	0.09641	2.36715	0.10389	1.07874	0.08013	2.27452	0.09031	2.00948	0.08032	2.36989	0.13588	4.42447	0.13405	3.5215
0.09846	3.18464	0.07385	2.08074	0.07406	2.41936	0.07116	1.94488	0.075	2.53578	0.09839	2.40732	0.10591	1.10421	0.08215	2.59753	0.09228	2.10953	0.08221	2.52831	0.13858	4.54656	0.13663	3.75896
0.10044	3.15252	0.07539	2.15817	0.07549	2.50213	0.07274	1.96288	0.07642	2.57517	0.10033	2.53245	0.10796	1.16366	0.08342	2.44441	0.09391	2.0432	0.08379	2.39789	0.14157	4.72164	0.13931	3.87476
0.10241	3.30533	0.07668	2.04659	0.07708	2.53194	0.07395	2.06676	0.07804	2.66895	0.10241	2.56769	0.11012	1.26346	0.08528	2.55881	0.09589	2.09946	0.08531	2.51636	0.14421	4.76745	0.14218	3.94047
0.1044	3.45791	0.07842	2.17101	0.07838	2.5743	0.0755	2.11486	0.07935	2.79596	0.10419	2.58062	0.11242	1.31701	0.0868	2.64216	0.09767	2.22546	0.08708	2.45004	0.14698	4.79797	0.14493	3.98475
0.10614	3.47971	0.07968	2.2064	0.08002	2.65478	0.07674	2.08682	0.0812	2.68996	0.10632	2.67265	0.11419	1.38668	0.08839	2.66534	0.09945	2.20918	0.0885	2.6086	0.14971	4.81553	0.14755	4.00615
0.10836	3.48098	0.08124	2.22818	0.08141	2.80641	0.07846	2.19325	0.08238	2.85977	0.10825	2.69372	0.11647	1.43562	0.09011	2.75175	0.10131	2.24483	0.09057	2.66602	0.15263	4.97318	0.15027	4.2388
0.11016	3.52424	0.08269	2.28191	0.08284	2.81998	0.07961	2.19776	0.08399	2.86037	0.11019	2.76367	0.11857	1.45732	0.09158	2.78427	0.1031	2.26374	0.09177	2.70597	0.15524	5.11608	0.15319	4.24912
0.11216	3.65483	0.08423	2.28744	0.08432	2.83941	0.0811	2.31046	0.08547	2.90129	0.11209	2.8547	0.12066	1.5159	0.09356	2.91976	0.10476	2.40934	0.09365	2.86194	0.15804	5.1918	0.15579	4.35458
0.11407	3.64625	0.08551	2.44435	0.08572	2.8591	0.08253	2.32184	0.08707	2.92223	0.1142	2.96036	0.12261	1.58915	0.09486	2.85203	0.10695	2.3461	0.09523	2.83084	0.16076	5.22558	0.15848	4.50562
0.1161	3.73734	0.08711	2.53629	0.08731	2.87884	0.08401	2.40135	0.0884	3.05638	0.11608	2.94383	0.12489	1.67678	0.0967	2.99747	0.10842	2.3587	0.09678	2.76581	0.16363	5.42698	0.16123	4.41298
0.11791	3.76171	0.08841	2.44928	0.08875	2.92831	0.0853	2.33078	0.09004	3.08566	0.11799	2.94289	0.127	1.73139	0.09822	3.04085	0.1104	2.48646	0.09852	2.84573	0.16625	5.41031	0.16407	4.49645
0.11994	3.8552	0.09025	2.53959	0.09015	3.02955	0.08681	2.39306	0.09131	3.04038	0.12008	3.05221	0.12911	1.81057	0.0999	3.0352	0.11228	2.57214	0.09993	2.97541	0.16913	5.65994	0.1666	4.60865
0.12196	3.99606	0.09138	2.39375	0.0917	3.03935	0.08811	2.50501	0.09316	3.35462	0.12199	2.95389	0.13105	1.79336	0.1015	3.07171	0.1139	2.64708	0.10196	2.95291	0.17181	5.69523	0.16944	4.79779
0.12387	4.04961	0.09302	2.56814	0.0932	3.21439	0.08971	2.57299	0.09432	3.30483	0.12385	3.14214	0.13319	1.86463	0.103	3.14153	0.11578	2.65329	0.10321	3.03601	0.17457	5.65857	0.17204	4.82086
0.12571	4.0326	0.09436	2.47845	0.09452	3.29188	0.09102	2.47029	0.09611	3.34543	0.12598	3.12402	0.13554	1.94546	0.105	3.25372	0.11775	2.63018	0.10511	3.16605	0.17727	5.83479	0.17479	4.88577
0.12778	4.02308	0.09595	2.729	0.09613	3.25174	0.09241	2.58796	0.09744	3.41356	0.12799	3.24491	0.13733	2.01524	0.10628	3.28504	0.11934	2.8349	0.10663	3.05527	0.1802	6.0289	0.17741	4.99262
0.12968	4.06484	0.09724	2.86749	0.09742	3.20731	0.09386	2.7047	0.09898	3.40671	0.12973	3.3074	0.13955	2.01263	0.10817	3.31535	0.12136	2.80177	0.10821	3.20572	0.18286	5.94798	0.18026	5.0907
0.1316	4.24703	0.09893	2.84488	0.09917	3.4043	0.09533	2.72582	0.10039	3.49674	0.13186	3.19924	0.14165	1.98853	0.10966	3.37935	0.12309	2.89636	0.10992	3.24772	0.18555	5.99197	0.18285	5.17845
0.13366	4.18947	0.10018	2.72951	0.1004	3.35862	0.09666	2.77736	0.10193	3.61987	0.13386	3.40271	0.14377	2.22755	0.11133	3.45303	0.12483	2.87424	0.11139	3.29735	0.18838	6.16648	0.18553	5.32979
0.13557	4.42623	0.10201	2.85983	0.10197	3.41637	0.09812	2.74812	0.10345	3.59395	0.13565	3.38553	0.1457	2.27345	0.11296	3.57161	0.12674	2.85291	0.1134	3.35599	0.19126	6.33781	0.1883	5.40113
0.13737	4.50167	0.10305	2.88616	0.10337	3.50639	0.09948	2.7679	0.10504	3.62328	0.13769	3.40224	0.14792	2.26373	0.11446	3.57152	0.12843	2.98926	0.11465	3.41383	0.1939	6.30393	0.19111	5.40226
0.13949	4.55146	0.10475	2.98885	0.10498	3.52244	0.10103	2.89045	0.1064	3.7789	0.13989	3.5376	0.15012	2.35243	0.11639	3.71494	0.13042	2.97561	0.11652	3.44621	0.19658	6.46644	0.19372	5.53934
0.14155	4.53518	0.10611	2.98772	0.10627	3.62776	0.1024	2.90571	0.108	3.7342	0.14153	3.60789	0.15218	2.2512	0.11776	3.73792	0.13218	3.0202	0.11805	3.51844	0.19954	6.56082	0.1964	5.52555
0.14323	4.53394	0.10773	2.97717	0.10787	3.59932	0.1037	2.96204	0.1095	3.8968	0.14368	3.57639	0.15413	2.43631	0.1196	3.74239	0.13394	3.10938	0.11962	3.511	0.20232	6.59029	0.1993	5.61172
0.14535	4.58202	0.10901	3.09336	0.10912	3.65781	0.10523	2.97304	0.11087	3.85595	0.14566	3.698	0.15626	2.41657	0.1211	3.88071	0.13582	3.04118	0.12135	3.65088	0.20496	6.73404	0.20199	5.7905
0.14733	4.66178	0.1106	3.2154	0.11098	3.82365	0.10665	3.17005	0.11254	4.07313	0.1475	3.66131	0.15863	2.61976	0.12277	3.94959	0.13765	3.22661	0.12283	3.65615	0.20778	6.77613	0.20466	5.94266
0.14912	4.69345	0.11195	3.0587	0.11207	3.77637	0.10804	3.23109	0.11385	3.96373	0.14942	3.72425	0.16046	2.67888	0.12437	3.93859	0.13932	3.15491	0.1248	3.70216	0.21068	6.97147	0.20738	5.98342
0.15112	4.90458	0.11364	3.1827	0.11377	3.8605	0.10942	3.07477	0.11567	3.98401	0.15175	3.74641	0.16263	2.754	0.12593	3.95184	0.14145	3.34629	0.12608	3.82356	0.21337	6.96412	0.21023	5.95641
0.1533	5.07478	0.11479	3.21955	0.11509	3.81891	0.11082	3.11143	0.11686	4.06664	0.15338	3.89051	0.16475	2.73486	0.12786	4.09735	0.14297	3.08629	0.12794	3.8448	0.21617	7.12571	0.21282	6.09562
0.15488	5.10599	0.11651	3.35323	0.11669	3.99539	0.11232	3.25755	0.11852	4.13618	0.15544	4.00391	0.16685	2.69962	0.12919	4.15102	0.1449	3.35204	0.12947	3.9403	0.21884	7.19244	0.21558	6.21634
0.15707	4.98185	0.11791	3.39656	0.118	3.97676	0.11379	3.24272	0.1199	4.30164	0.15742	3.95857	0.16885	2.97833	0.13096	4.19579	0.14678	3.4253	0.13113	3.84635	0.22179	7.29513	0.21822	6.22724
0.15905	5.16147	0.11935	3.2766	0.11963	4.05311	0.115	3.28469	0.12159	4.33461	0.15935	3.9787	0.17101	2.94464	0.13251	4.2708	0.14846	3.48702	0.13274	4.03353	0.22443	7.34459	0.221	6.45294
0.1608	5.10561	0.12078	3.35559	0.12086	4.09049	0.11659	3.29602	0.12289	4.37269	0.16119	4.10204	0.17323	2.97736	0.13421	4.31695	0.1503	3.36974	0.13423	3.94894	0.22726	7.33602	0.2236	6.34797
0.16277	5.26979	0.12228	3.41806	0.1227	4.06701	0.11796	3.39007	0.12454	4.45612	0.16346	4.0943	0.17529	3.03836	0.13582	4.27817	0.15231	3.56097	0.13624	4.07586	0.22996	7.46587	0.22643	6.35009
0.16498	5.34704	0.12372	3.51674	0.12382	4.18109	0.11935	3.48262	0.12584	4.42253	0.16523	4.1883	0.17728	3.14707	0.13734	4.42251	0.15387	3.57456	0.13752	4.15438	0.23279	7.51037	0.22908	6.53983
0.16662	5.3449	0.12532	3.62079	0.12554	4.21665	0.12075	3.52045	0.12767	4.54967	0.16717	4.22897	0.17935	3.27069	0.13922	4.42874	0.15582	3.72516	0.1394	4.09212	0.2355	7.65241	0.23173	6.68172
0.16874	5.44043	0.1266	3.55463	0.12684	4.23054	0.12223	3.49485	0.1288	4.47052	0.16922	4.23933	0.18173	3.19512	0.14063	4.57447	0.15766	3.54563	0.1409	4.18634	0.2383	7.78577	0.23451	6.67365
0.17072	5.48205	0.12819	3.63551	0.1284	4.28848	0.12357	3.61769	0.1306	4.62153	0.1712	4.38812	0.18358	3.2896	0.14235	4.67285	0.15935	3.7438	0.14257	4.31588	0.24098	7.82759	0.23728	6.75002
0.1725	5.69262	0.12964	3.73287	0.12972	4.46815	0.12517	3.61993	0.13195	4.83939	0.173	4.35884	0.18574	3.30118	0.14398	4.6683	0.1613	3.74707	0.1442	4.28984	0.24384	7.91427	0.23993	6.8148
0.17446	5.74913	0.13101	3.62917	0.13132	4.42443	0.12632	3.58576	0.1335	4.79255	0.17512	4.37486	0.18783	3.3319	0.14566	4.68331	0.16296	3.8747	0.1457	4.47615	0.24648	8.03527	0.2426	6.81576
0.17675	5.68631	0.13252	3.60323	0.13267	4.41812	0.12792	3.68481	0.13495	4.76325	0.17711	4.43224	0.19	3.49623	0.14722	4.90611	0.16493	3.929	0.14765	4.45412	0.24931	8.17021	0.24545	6.91931
0.17832	5.81215	0.13397	3.77193	0.13438	4.45168	0.12926	3.76545	0.13641	4.78111	0.17904	4.56849	0.19202	3.51048	0.14879	4.83073	0.16666	3.82753	0.14899	4.53412	0.25205	8.24519	0.24814	7.09549
0.18038	5.80434	0.1356	3.79679	0.13557	4.57116	0.13072	3.84414	0.13795	4.97624	0.18092	4.65851	0.19408	3.55712	0.15064	4.93014	0.16848	4.11392	0.15084	4.62889	0.25473	8.251	0.25086	7.25314
0.18236	5.86411	0.13694	3.85209	0.13719	4.54776	0.13204	3.76996	0.13954	4.9285	0.18301	4.66486	0.19627	3.528	0.15205	5.00912	0.17033	4.05111	0.15234	4.70134	0.25752	8.29741	0.25352	7.11634
0.1843	5.8584	0.13837	3.89772	0.13859	4.64676	0.13358	3.839	0.14095	5.07196	0.18486	4.67068	0.19842	3.73764	0.15385	5.1859	0.17214	4.00818	0.15399	4.54433	0.26038	8.46348	0.25644	7.22167
0.18613	5.91584	0.13986	4.03872	0.1401	4.75738	0.13487	3.80671	0.14251	5.09012	0.18686	4.669	0.20039	3.67824	0.15539	5.18521	0.17381	4.11665	0.15562	4.65379	0.26308	8.56021	0.25895	7.3601
0.18839	5.99762	0.14137	4.0781	0.14151	4.8477	0.13655	3.98135	0.14403	5.16082	0.18898	4.86728	0.20239	3.73659	0.15708	5.22201	0.17598	4.2	0.15716	4.81077	0.26577	8.58396	0.26179	7.48844
0.19001	6.17063	0.14273	3.98754	0.14299	4.85648	0.13763	3.94953	0.14541	5.15313	0.1908	4.82617	0.20485	3.89685	0.15861	5.1489	0.17747	4.2017	0.1591	4.7701	0.26863	8.77184	0.26443	7.46324
0.19208	6.24044	0.14438	4.11716	0.14441	4.90403	0.13927	4.03153	0.14702	5.45598	0.19268	4.96458	0.20667	3.87264	0.16024	5.34906	0.1794	4.29173	0.16043	4.89337	0.27149	8.83364	0.26725	7.60081
0.19411	6.24781	0.14564	4.18906	0.14605	4.89532	0.14059	3.99651	0.14835	5.47167	0.1948	4.95174	0.20883	3.92063	0.16209	5.40646	0.18128	4.35608	0.16219	4.94856	0.27415	8.85028	0.26981	7.5575
0.19605	6.25559	0.14741	4.29314	0.14728	4.97039	0.14206	4.12564	0.15022	5.41581	0.19684	5.01462	0.21088	4.09718	0.16352	5.44525	0.18296	4.42361	0.16376	4.95054	0.27686	8.94104	0.27263	7.77457
0.1978	6.42779	0.14859	4.25775	0.14889	5.04123	0.14337	4.15851	0.15139	5.54416	0.19857	5.07996	0.21308	4.08056	0.16528	5.46625	0.18481	4.38597	0.16544	5.01003	0.27983	9.08751	0.27524	7.79497
0.20003	6.47684	0.15012	4.20039	0.15041	5.1367	0.14494	4.22567	0.153	5.49753	0.20076	5.12972	0.21516	4.12083	0.16681	5.56141	0.18682	4.4367	0.16706	5.06652	0.28252	9.17815	0.27795	7.79372
0.20186	6.45079	0.15159	4.2474	0.1518	5.07859	0.14616	4.18491	0.15441	5.79996	0.20268	5.09532	0.21713	4.27911	0.16851	5.58029	0.18835	4.54228	0.16857	5.07094	0.28522	9.22812	0.28065	7.89267
0.2038	6.54537	0.1532	4.37983	0.15327	5.14435	0.14793	4.29357	0.15604	5.65823	0.20451	5.07343	0.21937	4.20226	0.17005	5.53695	0.19036	4.51345	0.17048	5.25027	0.28805	9.29794	0.28346	7.99305
0.20572	6.64003	0.15447	4.39163	0.15466	5.27176	0.14898	4.3288	0.1574	5.65369	0.20653	5.33393	0.2215	4.22967	0.17172	5.65778	0.19217	4.69131	0.17186	5.19566	0.29099	9.38279	0.28605	8.05639
0.20775	6.74842	0.15613	4.45117	0.15626	5.32423	0.15057	4.35866	0.15906	5.82009	0.20876	5.29111	0.22346	4.37167	0.17356	5.78416	0.19384	4.62204	0.1736	5.21412	0.29356	9.53204	0.28879	8.13174
0.20952	6.7676	0.15733	4.49369	0.15767	5.31611	0.15192	4.36112	0.16032	5.92116	0.21032	5.26691	0.22552	4.33525	0.17494	5.85779	0.1958	4.78269	0.17525	5.30616	0.29644	9.48914	0.29158	8.23274
0.2117	6.86219	0.15919	4.52908	0.1591	5.41056	0.15344	4.44903	0.16217	5.93762	0.21251	5.31535	0.2279	4.55223	0.17668	5.89739	0.19754	4.72187	0.17689	5.36368	0.29912	9.60357	0.29431	8.37022
0.21362	7.04425	0.16028	4.66615	0.16063	5.32305	0.15469	4.51579	0.16332	6.00768	0.21454	5.41719	0.22981	4.56677	0.17824	6.03286	0.19939	4.78019	0.17845	5.44523	0.30205	9.68501	0.29702	8.4879
0.21549	6.94767	0.162	4.67228	0.16212	5.51946	0.15628	4.50295	0.165	6.06447	0.21635	5.54023	0.23192	4.59058	0.18	5.97163	0.20123	4.9108	0.18002	5.45786	0.30463	9.77408	0.29969	8.48231
0.21737	7.02945	0.16333	4.71338	0.16347	5.6154	0.15748	4.58381	0.1665	6.08863	0.21824	5.53286	0.23396	4.58212	0.1815	6.00932	0.20301	4.92914	0.18188	5.53671	0.30749	9.86089	0.30256	8.5917
0.21946	7.14846	0.16489	4.78284	0.16501	5.59673	0.15929	4.63755	0.16801	6.11812	0.22052	5.54445	0.23619	4.77994	0.18314	6.22233	0.20485	5.01813	0.1833	5.62618	0.3102	9.88901	0.30523	8.6694
0.22133	7.29508	0.16617	4.7727	0.16635	5.61953	0.16032	4.68531	0.16943	6.11497	0.2222	5.62983	0.23835	4.79651	0.18496	6.27912	0.20667	4.97267	0.18508	5.60877	0.313	9.96653	0.30792	8.63659
0.22327	7.28955	0.16785	4.8759	0.16811	5.60495	0.16195	4.67704	0.17091	6.25214	0.22431	5.78201	0.24021	4.82625	0.18636	6.25114	0.20836	5.02063	0.18665	5.59622	0.31568	9.9446	0.31065	8.82533
0.2253	7.35118	0.16908	4.86234	0.16935	5.80032	0.16326	4.7658	0.17248	6.23504	0.22628	5.70891	0.24248	4.91928	0.18812	6.37096	0.21049	5.18555	0.18831	5.68038	0.31852	10.0496	0.31347	8.94532
0.22717	7.43069	0.17096	4.85867	0.17091	5.80832	0.16477	4.85987	0.17399	6.39456	0.22814	5.82001	0.24464	4.96661	0.1897	6.40326	0.21201	5.1422	0.18985	5.82318	0.32116	10.2542	0.31603	8.96251
0.2291	7.45079	0.17203	5.06328	0.17231	5.86398	0.16603	4.92431	0.17543	6.48178	0.22998	5.83732	0.24658	4.99049	0.19139	6.49362	0.21392	5.26804	0.19148	5.87555	0.32405	10.3109	0.3188	8.91301
0.23113	7.52918	0.17372	4.92949	0.17388	5.89218	0.16763	4.83883	0.177	6.50092	0.23233	5.87649	0.24863	5.07351	0.19293	6.56752	0.21579	5.29835	0.19334	5.88703	0.32667	10.395	0.32144	9.05558
0.23309	7.68764	0.17503	4.97493	0.17516	5.85884	0.16881	4.98228	0.17853	6.59578	0.23406	6.02003	0.25097	5.15838	0.19459	6.70509	0.21749	5.36135	0.19475	5.95834	0.3295	10.4229	0.32426	9.13071
0.23486	7.77825	0.17658	5.15762	0.17684	5.91643	0.17065	5.03471	0.17988	6.66591	0.23604	5.96902	0.25295	5.32658	0.19632	6.71832	0.21932	5.32007	0.19652	5.93858	0.3322	10.5351	0.32681	9.16864
0.23705	7.6915	0.17789	5.04078	0.17809	5.9891	0.17167	4.99563	0.18149	6.66165	0.23799	5.98566	0.25505	5.18355	0.19784	6.73404	0.22136	5.51485	0.19806	6.07916	0.33502	10.6376	0.32961	9.26043
0.23896	7.83899	0.17953	5.08761	0.17995	6.15391	0.17327	4.93935	0.18284	6.81975	0.24005	6.06475	0.25705	5.2431	0.19954	6.85243	0.22286	5.46799	0.19973	6.19037	0.33772	10.7948	0.33225	9.34113
0.24074	8.03695	0.18092	5.2453	0.18101	6.16003	0.17459	5.11111	0.1847	6.71877	0.24184	6.11331	0.25928	5.29156	0.20111	6.81518	0.22485	5.52288	0.20129	6.08787	0.34061	10.8382	0.33499	9.53627
0.24276	7.98493	0.18257	5.21492	0.18266	6.2508	0.17611	5.10343	0.18586	6.83058	0.244	6.20103	0.26143	5.42188	0.20282	6.99277	0.22668	5.55887	0.20296	6.23838	0.34331	10.8448	0.33767	9.53907
0.24483	8.17911	0.18374	5.34664	0.18402	6.16441	0.17735	5.11548	0.18755	6.95769	0.24592	6.21502	0.26331	5.35533	0.20431	6.94575	0.22835	5.65065	0.2048	6.21759	0.34603	10.8492	0.34049	9.62441
0.24659	8.09467	0.18542	5.41052	0.18566	6.29676	0.17894	5.14074	0.18892	6.95116	0.24782	6.22496	0.26557	5.52404	0.20605	6.95458	0.23033	5.671	0.20616	6.18238	0.34892	10.6916	0.34314	9.72425
0.24876	8.2093	0.18677	5.30091	0.18691	6.33357	0.18016	5.34112	0.19053	7.10903	0.24983	6.28493	0.26768	5.60081	0.20778	7.03736	0.23207	5.74923	0.20791	6.40587	0.35175	10.8496	0.34583	9.82746
0.25065	8.28407	0.18832	5.44385	0.18856	6.42369	0.18195	5.39692	0.19186	7.11409	0.25184	6.43594	0.2697	5.68356	0.20927	7.16254	0.23385	5.76926	0.20949	6.46005	0.35437	10.7814	0.34871	9.87795
0.25242	8.2973	0.18971	5.34861	0.18984	6.32659	0.18301	5.29974	0.19356	7.13804	0.25371	6.54897	0.27173	5.76514	0.21098	7.16933	0.23575	5.77634	0.21124	6.41058	0.35713	10.8825	0.35144	9.99813
0.25446	8.45375	0.19117	5.53611	0.19163	6.35455	0.18456	5.38055	0.19491	7.25179	0.25568	6.47635	0.27402	5.76858	0.21254	7.25171	0.2375	5.86455	0.21274	6.53487	0.36011	10.8742	0.35406	10.0959
0.25667	8.47889	0.19271	5.59008	0.19271	6.48169	0.18591	5.47563	0.19667	7.1705	0.25779	6.51594	0.27605	5.79567	0.21425	7.34378	0.2393	5.80876	0.21437	6.51905	0.3628	10.8765	0.35678	10.0463
0.25825	8.5839	0.19418	5.54469	0.19444	6.46769	0.18743	5.47953	0.19781	7.3517	0.25969	6.66113	0.27811	5.88039	0.21577	7.35923	0.24123	5.91584	0.2162	6.60345	0.3655	10.881	0.35971	10.0834
0.26039	8.6328	0.1955	5.67978	0.1958	6.60446	0.18872	5.46771	0.19951	7.38703	0.26157	6.61045	0.28012	5.95272	0.2175	7.50067	0.24285	6.04794	0.2176	6.67976	0.36826	10.7828	0.36227	10.0799
0.26237	8.73123	0.19715	5.69672	0.19731	6.60627	0.19024	5.55979	0.20098	7.50866	0.26362	6.77168	0.28236	6.06281	0.21916	7.52261	0.24498	6.13124	0.21936	6.78079	0.37123	10.8376	0.36497	10.3519
0.2642	8.7921	0.19859	5.74302	0.19867	6.66218	0.19149	5.62022	0.20251	7.50369	0.26559	6.74675	0.28461	6.09081	0.22071	7.48335	0.2465	6.17468	0.22095	6.74013	0.37382	10.8264	0.36765	10.3634
0.26612	8.76737	0.19995	5.77426	0.20026	6.77844	0.19323	5.64821	0.20395	7.52677	0.26747	6.80808	0.28638	6.06909	0.22233	7.56164	0.24843	6.12754	0.22262	6.86622	0.37662	10.7746	0.37052	10.4183
0.2684	8.84204	0.20148	5.94177	0.20158	6.80754	0.19436	5.67475	0.20542	7.64069	0.2696	6.97367	0.28863	6.09623	0.224	7.713	0.25032	6.24886	0.22417	6.90849	0.37933	10.9207	0.37301	10.5418
0.26993	8.93791	0.20284	5.88984	0.20331	6.83518	0.19584	5.79879	0.20707	7.57323	0.27151	6.90145	0.29079	6.23466	0.22574	7.74102	0.252	6.14749	0.22582	6.97547	0.38226	10.9505	0.37581	10.5884
0.27207	9.02842	0.20452	5.99075	0.20449	7.00229	0.19731	5.82377	0.20845	7.7284	0.27333	7.02159	0.29285	6.36686	0.2272	7.82132	0.25381	6.32692	0.22757	6.99547	0.38483	10.832	0.37846	10.63
0.27413	9.05845	0.20586	6.00083	0.20615	6.99038	0.19875	5.7602	0.20991	7.77491	0.27539	7.06608	0.29482	6.26929	0.22892	7.93619	0.25595	6.39212	0.22908	7.00141	0.38773	10.8956	0.38119	10.7289
0.27593	9.0998	0.20736	6.029	0.20753	6.97919	0.20004	5.86336	0.2115	7.82376	0.27755	7.02146	0.29709	6.30383	0.23058	7.90019	0.25738	6.398	0.23077	7.2196	0.39036	10.8127	0.3838	10.8916
0.27774	9.29495	0.20883	6.04315	0.20898	7.001	0.20155	5.86809	0.21307	7.84412	0.27922	7.22469	0.29921	6.48505	0.23218	8.05375	0.25942	6.53656	0.23235	7.08967	0.39322	10.8701	0.38673	10.9581
0.28004	9.22401	0.21032	6.04299	0.21039	7.09661	0.20282	5.96828	0.21438	7.87587	0.28132	7.20203	0.30125	6.4295	0.23384	8.10274	0.2612	6.48372	0.23405	7.19541	0.39592	10.7448	0.38927	10.9754
0.28172	9.32376	0.21164	6.16906	0.21195	7.08256	0.20446	6.03274	0.21606	7.93905	0.28333	7.32768	0.30323	6.55951	0.23545	8.20991	0.26285	6.58714	0.23555	7.0926	0.39871	10.7818	0.39194	11.0515
0.28379	9.4233	0.21327	6.18494	0.21342	7.25411	0.20578	6.10093	0.21733	8.02909	0.2852	7.31029	0.30542	6.64646	0.23714	8.19264	0.26485	6.56253	0.23729	7.25212	0.40139	10.8067	0.39483	11.1155
0.28576	9.52794	0.21457	6.29473	0.21494	7.30045	0.20716	6.06726	0.21919	8.22031	0.28708	7.34483	0.30778	6.71615	0.23861	8.22198	0.26664	6.64121	0.23902	7.33565	0.40423	10.8274	0.39758	11.1828
0.28759	9.49683	0.21642	6.35766	0.21624	7.27039	0.20867	6.13938	0.22036	8.18613	0.28937	7.31896	0.30954	6.79891	0.24036	8.35426	0.26837	6.71831	0.24049	7.43119	0.40693	10.7887	0.40017	11.1778
0.2894	9.59429	0.21751	6.43721	0.21783	7.27192	0.21003	6.16598	0.22205	8.27697	0.29099	7.42546	0.31175	6.91031	0.24202	8.39688	0.27032	6.84667	0.2422	7.51721	0.40977	10.8422	0.40291	11.2053
0.29177	9.59321	0.21912	6.37228	0.21926	7.32847	0.2114	6.15021	0.22342	8.28686	0.29308	7.42675	0.31385	6.84548	0.24364	8.44407	0.27205	6.85095	0.24378	7.44529	0.41247	10.9021	0.40586	11.1876
0.29346	9.77189	0.2205	6.3756	0.22067	7.61941	0.21286	6.21213	0.22501	8.3175	0.29517	7.58368	0.31597	6.899	0.24527	8.43092	0.27382	6.84815	0.24549	7.55415	0.41522	10.8531	0.40845	11.2614
0.29542	9.84268	0.2221	6.5408	0.22225	7.38704	0.21423	6.32552	0.22634	8.50837	0.29699	7.62802	0.31796	7.05907	0.24686	8.47957	0.27573	6.91423	0.24701	7.55526	0.41799	10.8946	0.41114	11.2097
0.29738	9.90606	0.22339	6.54614	0.2236	7.61675	0.21578	6.22759	0.22805	8.43352	0.29884	7.75785	0.32012	7.09336	0.24858	8.63314	0.27737	6.96219	0.24873	7.61292	0.42089	10.8483	0.41389	11.1594
0.29938	9.99955	0.22507	6.51842	0.22525	7.58374	0.21716	6.47532	0.22939	8.49759	0.30113	7.7941	0.32231	7.18275	0.25003	8.6859	0.27946	7.01174	0.25042	7.6753	0.42359	10.865	0.41681	11.2234
0.30119	10.0182	0.22629	6.67795	0.22658	7.74609	0.21843	6.29029	0.23114	8.53686	0.30287	7.75256	0.32436	7.29466	0.2518	8.73836	0.28107	7.04541	0.25194	7.65434	0.42623	10.7853	0.41923	11.1687
0.30337	10.081	0.22815	6.74206	0.22799	7.76992	0.22	6.46392	0.23233	8.59167	0.30489	7.78395	0.32634	7.12971	0.25346	8.80235	0.28292	7.06269	0.25357	7.75353	0.42915	10.8415	0.42211	11.209
0.30519	10.2353	0.22918	6.79258	0.22953	7.80836	0.22136	6.49488	0.23401	8.68263	0.30689	7.82941	0.32844	7.35849	0.25505	8.93558	0.28483	7.12487	0.25525	7.89998	0.43202	10.8028	0.42473	11.2567
0.30708	10.1613	0.23087	6.83269	0.23111	7.76292	0.22276	6.61744	0.23543	8.75627	0.30883	7.9414	0.33086	7.41603	0.25667	8.8445	0.2865	7.18463	0.25698	8.00583	0.43462	10.9445	0.4274	11.1152
0.30913	10.2045	0.23227	6.96239	0.2324	7.89148	0.22419	6.57652	0.23692	8.69284	0.31065	8.01912	0.33261	7.46233	0.25826	8.97972	0.28827	7.21834	0.25843	7.90651	0.43734	10.9406	0.43008	11.1687
0.31109	10.2969	0.23387	6.93674	0.23402	7.91671	0.22559	6.63909	0.2385	8.87922	0.31288	8.05706	0.33486	7.5409	0.26004	9.14247	0.29045	7.36896	0.26016	8.01748	0.44035	11.0544	0.43294	11.0983
0.31288	10.5049	0.23514	6.92821	0.23527	7.9331	0.22704	6.69429	0.23992	8.91157	0.31474	8.07663	0.33692	7.63071	0.26149	9.05533	0.29186	7.27001	0.26183	8.17388	0.44303	10.9983	0.43547	11.1033
0.31498	10.5093	0.23676	6.96693	0.23707	7.98947	0.22855	6.74798	0.24157	8.99127	0.31667	8.1583	0.33907	7.67016	0.26323	9.13304	0.29393	7.37403	0.26341	8.08164	0.44569	11.2754	0.43812	11.2479
0.31694	10.5341	0.23799	6.99434	0.23824	8.08005	0.22971	6.72549	0.24293	9.0404	0.31861	8.2573	0.34104	7.67734	0.26484	9.27068	0.29574	7.44179	0.26508	8.12931	0.44852	11.3111	0.44098	11.0579
0.31886	10.5992	0.23981	7.12196	0.23988	8.09994	0.23136	6.93122	0.2444	9.10353	0.32071	8.30942	0.34321	7.66947	0.26648	9.28916	0.29735	7.4941	0.26669	8.28625	0.45144	11.3429	0.44373	11.1129
0.32078	10.7862	0.24093	7.05831	0.24127	8.12348	0.23272	6.80038	0.24596	9.05538	0.32256	8.4093	0.34545	7.84737	0.26808	9.43378	0.29931	7.5135	0.26837	8.26444	0.45404	11.3528	0.44632	11.1463
0.3228	10.7823	0.24272	7.21098	0.24283	8.17942	0.23415	7.00789	0.24757	9.12794	0.32455	8.3714	0.34746	7.95393	0.26976	9.3726	0.30116	7.55425	0.26985	8.34864	0.45689	11.5006	0.4491	11.1163
0.32462	10.885	0.244	7.16886	0.24409	8.27782	0.2355	6.82662	0.24889	9.09242	0.32656	8.35319	0.34942	8.01235	0.27147	9.45229	0.30287	7.6107	0.2716	8.39679	0.45958	11.4275	0.45193	11.1864
0.32667	10.8691	0.24553	7.26204	0.24578	8.36798	0.23695	6.94707	0.25056	9.14262	0.32853	8.51297	0.35155	7.95779	0.27289	9.54238	0.30485	7.67854	0.27327	8.46468	0.46245	11.4605	0.4546	11.1914
0.32872	10.9129	0.24684	7.22132	0.24699	8.33591	0.23827	7.08957	0.25182	9.16656	0.33041	8.55651	0.35398	8.09124	0.27466	9.62706	0.30651	7.60008	0.27486	8.47549	0.46506	11.4705	0.45736	11.1891
0.33057	11.0122	0.24841	7.33953	0.24891	8.42311	0.23991	7.04935	0.25372	9.34242	0.33248	8.59357	0.35576	8.10989	0.27623	9.64998	0.30832	7.73428	0.27651	8.60184	0.46798	11.4842	0.45999	11.1878
0.33243	11.1485	0.2498	7.37381	0.24996	8.36447	0.24107	7.05753	0.25483	9.29904	0.33448	8.64511	0.35791	8.20731	0.27799	9.72828	0.31027	7.72116	0.27811	8.59991	0.47063	11.4443	0.46289	11.2187
0.3345	11.2439	0.25151	7.52297	0.25165	8.4951	0.24276	7.26944	0.25659	9.24311	0.33624	8.7478	0.36	8.21465	0.27953	9.73606	0.3119	7.73795	0.27981	8.72275	0.4734	11.5199	0.46547	11.221
0.33647	11.323	0.2527	7.42781	0.25296	8.4641	0.24402	7.21737	0.25794	9.37125	0.33843	8.83486	0.36223	8.23984	0.28118	9.79204	0.31397	7.79895	0.28127	8.72416	0.47619	11.4773	0.46828	11.1463
0.33829	11.2444	0.25438	7.56631	0.25453	8.62125	0.24549	7.19399	0.25953	9.53497	0.34037	8.80011	0.36426	8.43979	0.28289	10.016	0.31561	7.84359	0.28303	8.7722	0.47899	11.4945	0.4709	11.0952
0.34034	11.3743	0.25572	7.52054	0.25582	8.60717	0.24677	7.25139	0.26087	9.51999	0.34215	8.89657	0.36624	8.37867	0.28432	9.96856	0.31744	7.89446	0.28471	8.78844	0.48164	11.5126	0.47367	11.2531
0.34228	11.5095	0.25718	7.49316	0.25749	8.70405	0.24829	7.37315	0.26252	9.57719	0.34422	8.85484	0.36849	8.47927	0.28613	10.0534	0.31934	8.04164	0.28629	8.89715	0.48448	11.63	0.47635	11.2386
0.34413	11.5187	0.25865	7.59348	0.25878	8.69024	0.24956	7.3932	0.2639	9.71581	0.34632	8.99947	0.37066	8.59527	0.28769	10.0373	0.32109	8.08132	0.28791	8.87981	0.4872	11.5338	0.4791	11.2558
0.34617	11.5168	0.26012	7.66581	0.26057	8.81999	0.25133	7.47567	0.26566	9.70162	0.34805	8.97317	0.37258	8.59322	0.28943	10.1791	0.32279	8.0874	0.28951	9.00816	0.48998	11.56	0.48168	11.2642
0.34819	11.658	0.26168	7.79811	0.26165	8.70567	0.25239	7.44816	0.26687	9.76793	0.35018	9.04586	0.3746	8.63808	0.29093	10.2111	0.32501	8.06374	0.29128	9.06604	0.49271	11.6173	0.48447	11.353
0.34993	11.7341	0.26312	7.89456	0.26336	8.83585	0.25408	7.55078	0.26853	9.82732	0.35215	9.11175	0.377	8.77338	0.29261	10.0036	0.32639	8.27361	0.29272	9.17002	0.49542	11.62	0.48714	11.4201
0.35201	11.8178	0.26445	7.798	0.26466	8.78469	0.25532	7.49946	0.26995	9.90618	0.35394	9.16543	0.37894	8.90437	0.29433	10.1281	0.32844	8.14602	0.29446	9.13087	0.49828	11.6621	0.48988	11.6228
0.35408	11.8425	0.26602	7.97117	0.26628	8.86109	0.25681	7.56525	0.27143	9.94238	0.35597	9.18103	0.38105	8.79186	0.2958	10.2333	0.3303	8.32561	0.2961	9.2559	0.50105	11.5923	0.49256	11.5849
0.35581	11.8945	0.26751	7.9901	0.2676	8.79608	0.25809	7.53889	0.27296	10.0524	0.35823	9.2998	0.38309	8.93387	0.2976	10.2907	0.33191	8.39808	0.2977	9.19492	0.50383	11.5842	0.49522	11.7734
0.3578	12.0658	0.26894	8.00712	0.26915	8.87133	0.25972	7.66795	0.27439	10.0358	0.35982	9.39349	0.38524	9.05421	0.2991	10.3365	0.33382	8.25553	0.29932	9.2564	0.50648	11.5589	0.49808	11.6647
0.35993	12.1793	0.27044	8.01826	0.27055	8.86405	0.26092	7.71216	0.27616	10.1391	0.3619	9.47931	0.38735	9.12786	0.30087	10.4101	0.33568	8.2865	0.30099	9.36186	0.50942	11.677	0.50075	11.7912
0.3616	12.183	0.27176	8.12594	0.27218	8.95372	0.26267	7.79307	0.27742	10.182	0.36392	9.55448	0.38934	9.12339	0.30232	10.5214	0.33735	8.43877	0.30271	9.49924	0.51219	11.5259	0.50352	11.8613
0.36375	12.2483	0.27347	8.09408	0.27338	9.08772	0.26371	7.77946	0.27896	10.16	0.36586	9.5734	0.39162	9.24951	0.30408	10.4496	0.33941	8.46323	0.30413	9.4547	0.5149	11.7187	0.50615	11.8633
0.36574	12.3553	0.27476	8.28347	0.2751	8.9636	0.26536	7.77914	0.28043	10.256	0.36771	9.56731	0.39368	9.21208	0.30581	10.5608	0.3411	8.60157	0.3059	9.55046	0.5176	11.6066	0.50905	11.7858
0.36749	12.3697	0.27627	8.29769	0.27648	9.02608	0.26662	7.8998	0.28205	10.2894	0.36999	9.77466	0.39567	9.40383	0.30723	10.5454	0.34284	8.54355	0.30748	9.7019	0.52061	11.6053	0.51168	11.8266
0.36946	12.4686	0.27776	8.38321	0.27792	9.19261	0.26823	7.96319	0.28339	10.5051	0.37163	9.75367	0.39772	9.37836	0.30902	10.5551	0.34477	8.6033	0.30921	9.66154	0.52324	11.6167	0.51441	11.7378
0.37173	12.5433	0.27932	8.28526	0.27935	9.3315	0.26944	7.93434	0.28504	10.4232	0.37371	9.78446	0.4001	9.43296	0.31046	10.7385	0.34641	8.66161	0.31078	9.60455	0.52599	11.6386	0.51704	11.7398
0.37334	12.5651	0.28062	8.44402	0.2808	9.2229	0.27102	7.96026	0.28631	10.501	0.37574	9.88919	0.40203	9.39203	0.3123	10.7639	0.34846	8.6485	0.31241	9.79619	0.52877	11.562	0.51994	11.7609
0.37541	12.6455	0.2822	8.42634	0.28236	9.27748	0.27221	8.02757	0.28821	10.5084	0.37772	9.8958	0.4041	9.58575	0.3138	10.8199	0.35016	8.67687	0.31413	9.72399	0.53174	11.62	0.52251	11.7912
0.3774	12.7478	0.28347	8.47691	0.28386	9.25119	0.274	8.14789	0.28929	10.4899	0.3795	9.93941	0.40622	9.51881	0.31553	10.858	0.35195	8.81443	0.31555	9.7245	0.53424	11.5882	0.52524	11.8261
0.37924	12.8124	0.28527	8.57202	0.28522	9.36051	0.27505	8.13555	0.29107	10.4786	0.38171	10.0066	0.40835	9.66093	0.31719	11.0003	0.3538	8.86287	0.31737	9.96684	0.53714	11.6887	0.52789	11.8755
0.38115	12.869	0.28648	8.61534	0.28682	9.36793	0.27671	8.30133	0.29245	10.3737	0.38359	9.95237	0.41051	9.66279	0.31863	10.9439	0.3556	8.90027	0.31894	9.92237	0.53983	11.6831	0.53075	11.7985
0.38345	12.9057	0.28814	8.62224	0.28821	9.47692	0.278	8.1961	0.29402	10.4966	0.38553	10.1153	0.41239	9.69924	0.32042	11.0831	0.3573	8.87712	0.32066	9.97895	0.5427	11.6402	0.53326	11.8703
0.38503	12.9827	0.28945	8.62366	0.2896	9.52538	0.27956	8.31811	0.29537	10.5845	0.38746	10.1948	0.41471	9.85916	0.32189	11.0702	0.35947	8.96225	0.32217	9.97534	0.54526	11.6061	0.5361	11.8393
0.38707	13.031	0.29101	8.72754	0.29116	9.5712	0.28079	8.18351	0.29696	10.4739	0.38952	10.1845	0.41682	9.97419	0.32379	11.1598	0.36092	8.99529	0.32384	10.151	0.54821	11.7152	0.53877	11.9181
0.38916	13.1795	0.29232	8.72953	0.29251	9.69137	0.28235	8.40549	0.29839	10.4978	0.39136	10.0798	0.41881	9.96929	0.32521	11.1678	0.36289	9.11839	0.32558	10.1581	0.55082	11.6428	0.54144	11.8837
0.391	13.238	0.29397	8.82568	0.29427	9.79615	0.28354	8.41367	0.30011	10.5088	0.39343	10.1151	0.42076	9.97985	0.32694	11.1682	0.3648	9.18738	0.32702	9.9651	0.55362	11.6958	0.54416	12.0148
0.39284	13.1497	0.29524	8.9034	0.29549	9.64763	0.28532	8.35987	0.30138	10.5242	0.39546	10.0846	0.4232	10.0287	0.32861	11.1562	0.36642	9.18395	0.32883	10.1181	0.55635	11.607	0.54703	11.8634
0.39507	13.3347	0.29709	8.93105	0.297	9.71667	0.28646	8.50499	0.30307	10.5449	0.39733	10.1068	0.4252	10.1191	0.33005	11.1787	0.3683	9.14439	0.33036	10.1584	0.5592	11.6454	0.5496	11.9276
0.39677	13.3735	0.29817	8.94814	0.29845	9.80822	0.28805	8.42237	0.30445	10.5288	0.39919	10.1016	0.42725	10.2459	0.33192	11.0872	0.37027	9.24584	0.33211	10.2125	0.5618	11.5677	0.55232	12.0674
0.39881	13.4466	0.2998	9.04159	0.30001	9.83557	0.28934	8.58134	0.30591	10.4927	0.40132	10.1382	0.42926	10.2356	0.33336	11.2258	0.37184	9.2848	0.33356	10.2266	0.56467	11.4929	0.55522	11.978
0.40076	13.4867	0.30116	9.23707	0.30132	9.80663	0.29085	8.52612	0.30749	10.3617	0.40331	10.0977	0.43148	10.3199	0.33521	11.1824	0.37389	9.21558	0.33531	10.2963	0.5674	11.5555	0.55787	11.8584
0.40274	13.558	0.30275	9.14912	0.30298	9.98148	0.29212	8.59273	0.30887	10.512	0.40509	10.1403	0.43369	10.3978	0.33662	11.0794	0.37562	9.38917	0.33705	10.4525	0.5702	11.556	0.56051	11.9672
0.40451	13.705	0.30409	9.24343	0.30421	9.8899	0.29369	8.73947	0.31068	10.5294	0.40723	10.2432	0.43553	10.3542	0.33834	11.0875	0.37737	9.48134	0.33846	10.436	0.5729	11.6373	0.56327	11.9067
0.40672	13.5888	0.30571	9.1988	0.30606	10.0849	0.29492	8.77818	0.3119	10.4603	0.40916	10.0686	0.43773	10.4542	0.34007	11.1782	0.37931	9.48481	0.34025	10.4895	0.57573	11.6299	0.56619	11.95
0.40854	13.7353	0.30695	9.35148	0.30715	10.1419	0.29669	8.74156	0.31348	10.5585	0.41101	10.0547	0.4399	10.5082	0.34155	11.1029	0.38094	9.4909	0.3417	10.5112	0.57848	11.5802	0.56867	11.9342
0.41049	13.8068	0.30874	9.36984	0.30876	10.1348	0.29782	8.76844	0.31492	10.4881	0.41303	10.0651	0.44197	10.5873	0.34331	11.1816	0.38297	9.56618	0.34353	10.593	0.58128	11.5913	0.57141	11.9437
0.41239	13.9277	0.30986	9.39678	0.3102	10.1907	0.29928	8.83193	0.31655	10.5018	0.41519	10.2239	0.44388	10.6995	0.34475	11.2077	0.38473	9.63157	0.34504	10.5826	0.58405	11.6103	0.57417	11.8998
0.41442	14.0538	0.31151	9.61705	0.31181	10.1345	0.30065	8.93001	0.31787	10.5753	0.41681	10.133	0.44624	10.7214	0.34667	11.1349	0.38648	9.66839	0.34677	10.7166	0.58676	11.6533	0.57694	11.9996
0.41628	14.1819	0.31296	9.48611	0.31306	10.1475	0.30218	8.96543	0.31959	10.4318	0.41906	10.0761	0.4482	10.8247	0.34804	11.1637	0.38835	9.62207	0.34844	10.6687	0.5897	11.5911	0.57941	11.9358
0.41832	14.1299	0.3145	9.56172	0.3147	10.1485	0.3035	9.02508	0.32084	10.4545	0.42103	10.126	0.4504	10.8589	0.34983	11.1408	0.39013	9.78186	0.34987	10.833	0.59246	11.5475	0.58232	11.9259
0.42027	14.2454	0.31582	9.61254	0.3159	10.1829	0.30503	9.07087	0.32274	10.4917	0.42279	10.1033	0.45235	10.8955	0.35151	11.1585	0.39184	9.6993	0.35165	10.894	0.59511	11.616	0.58495	11.9802
0.42215	14.2116	0.31734	9.67609	0.31777	10.2216	0.30625	9.18442	0.32379	10.4663	0.42474	10.0231	0.45452	11.0226	0.35298	11.2302	0.39402	9.84163	0.35314	11.0253	0.59789	11.5874	0.58761	11.882
0.42406	14.2825	0.31874	9.7799	0.31885	10.1721	0.30789	9.16266	0.32555	10.5033	0.42706	10.1036	0.45677	10.9598	0.35475	11.1081	0.39548	9.85364	0.35502	11.0183	0.60088	11.5803	0.59034	11.9278
0.4262	14.3218	0.3204	9.67933	0.32064	10.2028	0.30917	9.20721	0.32696	10.4967	0.42869	10.088	0.4586	11.1011	0.35618	11.0752	0.39739	9.93932	0.35645	11.1017	0.60349	11.7358	0.59321	11.9568
0.42802	14.403	0.32163	9.91238	0.32192	10.198	0.31052	9.24812	0.32855	10.4045	0.4308	10.1891	0.46086	11.1283	0.35813	11.098	0.39928	9.87585	0.35817	11.0612	0.60624	11.8083	0.59574	11.9026
0.42995	14.4704	0.32329	9.81997	0.32347	10.2337	0.31203	9.12258	0.32992	10.5805	0.43277	10.0414	0.46299	11.0515	0.35951	11.1702	0.40096	9.93015	0.35984	11.0833	0.60899	11.8962	0.59847	11.897
0.43194	14.5898	0.32471	9.9629	0.32474	10.0681	0.31356	9.37114	0.33148	10.4658	0.43462	10.0081	0.46502	11.041	0.36127	11.201	0.40282	10.0294	0.36128	11.093	0.61196	11.9636	0.60137	11.9292
0.43395	14.688	0.32613	9.96455	0.32638	10.1815	0.31484	9.4024	0.3329	10.4394	0.43654	10.1285	0.46701	11.0823	0.36292	11.1959	0.40477	10.1225	0.36316	11.0777	0.61449	11.8968	0.60405	11.9763
0.43578	14.7122	0.32756	10.0561	0.32766	10.1226	0.31629	9.40683	0.33455	10.4753	0.43887	10.1628	0.4693	11.0787	0.36439	11.1253	0.40639	10.1213	0.36462	11.1021	0.61732	12.0932	0.60669	11.9751
0.43786	14.8163	0.32903	9.97444	0.3295	10.246	0.3176	9.41632	0.33589	10.4377	0.44052	10.112	0.47139	10.9228	0.36619	11.1856	0.40831	10.1716	0.36644	11.0071	0.62004	12.2099	0.60943	11.9055
0.43979	14.7901	0.33058	10.0163	0.3306	10.1738	0.31916	9.35609	0.33757	10.4368	0.44253	10.2043	0.47346	11.0673	0.36765	11.1087	0.41019	10.1263	0.36784	11.0372	0.62288	12.2475	0.61234	11.9334
0.4416	14.8454	0.33209	10.0646	0.33233	10.1256	0.32055	9.33917	0.33899	10.4608	0.44455	10.2462	0.47542	11.0723	0.36958	11.0985	0.41187	10.0756	0.36958	11.128	0.62547	12.1835	0.6149	11.9097
0.44377	14.8891	0.33343	10.2096	0.33361	10.1984	0.32188	9.41097	0.34041	10.4495	0.44655	10.1561	0.47763	11.0256	0.3709	11.1874	0.41382	10.1329	0.37131	11.0763	0.62843	12.3957	0.61764	11.8827
0.44564	15.0203	0.33495	10.0914	0.33514	10.1595	0.32341	9.43558	0.34196	10.4583	0.44834	10.1118	0.47998	11.0851	0.37265	11.1784	0.41547	10.1415	0.37277	11.0595	0.63101	12.4481	0.62032	11.9906
0.44743	15.0821	0.33645	10.1237	0.33653	10.2465	0.32482	9.44009	0.34333	10.4656	0.45055	10.0974	0.48171	11.0846	0.37434	11.227	0.41743	10.2281	0.37455	11.1931	0.6338	12.399	0.62314	11.8445
0.44949	15.1177	0.33782	10.1478	0.33811	10.1912	0.32617	9.5056	0.34514	10.3649	0.45236	10.1574	0.48392	11.0183	0.37585	11.1517	0.41921	10.3887	0.37601	11.0756	0.63659	12.6137	0.62565	11.964
0.45161	15.3145	0.33939	10.3046	0.33953	10.1727	0.32756	9.54318	0.34641	10.568	0.45439	10.1198	0.48612	10.9907	0.37766	11.1683	0.421	10.3365	0.37789	11.1288	0.6394	12.7296	0.62855	11.9482
0.45329	15.2507	0.34076	10.2896	0.34112	10.0885	0.32898	9.61082	0.34803	10.5594	0.45634	10.1594	0.48816	11.1081	0.37902	11.2009	0.42286	10.4097	0.37927	11.0696	0.64206	12.8316	0.63109	11.8822
0.45544	15.333	0.3425	10.362	0.34233	10.1865	0.33046	9.58217	0.34942	10.393	0.45836	10.0839	0.49019	11.1138	0.38101	11.3837	0.42461	10.3451	0.38106	11.1431	0.64486	12.9945	0.63384	11.9336
0.45734	15.5042	0.34369	10.3497	0.34397	10.1432	0.33197	9.63105	0.35104	10.5666	0.46012	10.1438	0.49232	11.1416	0.3823	11.1563	0.42633	10.5091	0.38276	11.1072	0.64765	12.9028	0.63655	11.8756
0.45911	15.5829	0.34519	10.5068	0.34539	10.279	0.33319	9.63542	0.35236	10.4801	0.46223	10.1038	0.49452	11.1286	0.38407	11.2105	0.42854	10.5273	0.38421	11.1393	0.65048	13.1302	0.63932	11.9667
0.46116	15.5837	0.34666	10.5427	0.3469	10.3117	0.33475	9.72418	0.35408	10.4893	0.46433	10.1241	0.49662	11.0512	0.38584	11.2181	0.43	10.5684	0.38599	11.0976	0.65317	13.23	0.64191	11.8788
0.4634	15.7114	0.34826	10.3502	0.34832	10.2292	0.33611	9.76033	0.35536	10.5604	0.46619	10.1853	0.49854	11.0393	0.38729	11.1771	0.43192	10.7674	0.38743	11.157	0.65593	13.1982	0.64466	12.1192
0.46495	15.6934	0.34956	10.5237	0.34973	10.0986	0.33753	9.74877	0.35719	10.4227	0.46805	10.1325	0.50068	11.0157	0.38906	11.1425	0.4338	10.6835	0.38937	11.0651	0.65879	13.5037	0.64745	12.1682
0.46706	15.7423	0.35116	10.4793	0.35132	10.1626	0.3389	9.86219	0.3583	10.4868	0.47011	10.2246	0.50303	11.1021	0.39045	11.1466	0.43545	10.7137	0.39077	11.082	0.66159	13.5285	0.6502	12.2134
0.46909	15.8607	0.35242	10.5596	0.35276	10.1152	0.34039	9.91561	0.36004	10.4468	0.47206	10.1182	0.50484	11.0349	0.39245	11.1903	0.43736	10.7337	0.3925	11.0038	0.66432	13.5942	0.65285	12.225
0.47088	15.9291	0.35424	10.449	0.35412	10.2993	0.3418	9.91984	0.36142	10.6108	0.47397	10.1751	0.50703	11.1567	0.39375	11.238	0.4394	10.8007	0.39415	11.1938	0.66699	13.7288	0.65558	12.1473
0.47277	15.9904	0.35535	10.5287	0.35572	10.1514	0.34334	10.0293	0.36304	10.5065	0.4761	10.1144	0.50911	11.1264	0.39559	11.1929	0.44086	10.8074	0.39561	11.1125	0.66993	13.7739	0.65846	12.3409
0.47507	16.0722	0.357	10.5823	0.35722	10.1015	0.34448	10.1355	0.36442	10.4642	0.47797	10.2593	0.51127	11.0074	0.3972	11.2079	0.44285	10.9111	0.39744	11.1788	0.67273	13.812	0.66107	12.4428
0.47664	16.1885	0.35841	10.5398	0.35856	10.1869	0.34608	10.037	0.36594	10.5305	0.47979	10.1845	0.5133	11.0311	0.3987	11.1465	0.4447	10.9421	0.39889	11.1202	0.67538	13.8591	0.66385	12.4324
0.4788	16.2504	0.35997	10.4235	0.3601	10.3302	0.34744	10.1532	0.36744	10.4283	0.48191	10.12	0.51537	10.9745	0.40044	11.2673	0.44639	11.0526	0.40082	11.0547	0.67808	14.0739	0.6665	12.5961
0.48078	16.2724	0.36124	10.6023	0.36142	10.2628	0.34895	10.1741	0.36904	10.3934	0.48399	10.1153	0.51758	10.9342	0.40189	11.1722	0.44833	10.9957	0.40214	11.157	0.68107	14.2431	0.66933	12.7396
0.4826	16.2272	0.36292	10.6087	0.36313	10.2022	0.35023	10.1858	0.37037	10.5125	0.48568	10.1007	0.51964	11.0879	0.40394	11.0325	0.45008	11.1032	0.40389	11.1098	0.68371	14.2511	0.67196	12.7257
0.48443	16.4605	0.36414	10.5411	0.36445	10.385	0.35171	10.2539	0.37203	10.4241	0.48783	10.0085	0.52166	11.155	0.4052	11.2148	0.4519	11.077	0.40559	11.1328	0.68644	14.4911	0.67471	12.8096
0.48678	16.467	0.36598	10.5785	0.36601	10.2693	0.35306	10.2815	0.37354	10.4191	0.48984	10.182	0.52377	11.1344	0.40699	11.1612	0.45374	11.1417	0.40708	11.1858	0.68924	14.4828	0.67731	12.8244
0.48844	16.5479	0.36709	10.5627	0.3674	10.1441	0.35468	10.2666	0.37493	10.4588	0.49165	10.2695	0.52615	11.1824	0.4086	11.2208	0.45554	11.1446	0.4089	11.1109	0.69212	14.6227	0.68008	12.7257
0.49042	16.5484	0.36878	10.5692	0.36894	10.2625	0.35578	10.4229	0.37649	10.6106	0.49359	10.2122	0.5279	11.1423	0.41013	11.1411	0.45733	11.1052	0.41027	11.1707	0.69469	14.7781	0.68274	12.8113
0.49243	16.5663	0.37011	10.5356	0.37026	10.2906	0.35747	10.3186	0.37783	10.3666	0.49587	10.271	0.53012	11.0891	0.41192	11.2627	0.45921	11.1163	0.41225	11.1678	0.69757	14.9	0.6855	12.8633
0.49432	16.6593	0.37165	10.435	0.37188	10.1872	0.35879	10.4065	0.37963	10.4571	0.49748	10.1965	0.53224	11.0181	0.41338	11.1474	0.46084	11.1317	0.41354	11.2362	0.70027	14.8453	0.68815	13.0624
0.49617	16.8891	0.37296	10.5095	0.37316	10.1979	0.36024	10.5721	0.38093	10.5129	0.49964	10.2707	0.53442	11.0804	0.41538	11.1998	0.46301	11.1861	0.41532	11.2357	0.70308	14.8912	0.6909	13.2002
0.49845	16.8388	0.37462	10.5854	0.37501	10.2955	0.36153	10.4116	0.38259	10.5123	0.50165	10.3111	0.53642	11.0884	0.41659	11.2344	0.46451	11.0401	0.41708	11.0674	0.70572	15.0244	0.69356	13.2657
0.50016	16.9208	0.37594	10.5396	0.37613	10.1739	0.3631	10.52	0.38394	10.5597	0.5035	10.3877	0.53845	11.1456	0.41841	11.2322	0.46644	11.1096	0.41852	11.171	0.70866	15.2	0.69637	13.3233
0.5021	17.0289	0.37768	10.5846	0.3777	10.2418	0.36433	10.5545	0.38554	10.5471	0.50535	10.4462	0.54074	11.0848	0.42007	11.0919	0.46831	11.2251	0.4203	11.1473	0.71129	15.2658	0.69907	13.4052
0.5041	16.9337	0.3788	10.461	0.37908	10.1332	0.36607	10.4887	0.38688	10.7615	0.50768	10.4256	0.54281	11.1078	0.42162	11.2402	0.46995	11.2634	0.4217	11.0163	0.714	15.3058	0.70168	13.4858
0.50613	17.0722	0.38047	10.5017	0.3807	10.1687	0.36716	10.6188	0.38854	10.7842	0.5094	10.5682	0.54476	11.0717	0.42336	11.2203	0.47186	11.1067	0.4237	11.0464	0.71686	15.4467	0.70457	13.5874
0.50789	17.2535	0.38184	10.5193	0.382	10.0255	0.36879	10.533	0.38987	10.7443	0.5114	10.5736	0.54682	11.0393	0.4248	11.1802	0.47391	11.169	0.42499	11.1549	0.71968	15.5511	0.7073	13.5906
0.51005	17.2513	0.38335	10.5269	0.38367	10.2078	0.37007	10.6294	0.39171	10.954	0.51339	10.7036	0.54928	11.0885	0.42678	11.2123	0.47536	10.986	0.42681	11.1139	0.72231	15.5899	0.70999	13.74
0.51187	17.3658	0.38479	10.5515	0.38485	10.2069	0.37157	10.6446	0.39285	10.8001	0.51534	10.6927	0.55113	10.9699	0.42801	11.2711	0.47738	11.2284	0.42844	11.1057	0.7251	15.8494	0.71263	13.7643
0.51388	17.433	0.38631	10.5276	0.38668	10.2015	0.37282	10.477	0.39452	10.9003	0.51719	10.673	0.55323	11.019	0.42991	11.506	0.47916	11.1669	0.42993	11.1354	0.72794	15.797	0.71556	14.018
0.51581	17.4159	0.38773	10.4576	0.38779	10.1066	0.37446	10.5254	0.39595	10.9295	0.51941	10.7744	0.55527	11.029	0.43152	11.4455	0.48085	11.1331	0.43168	11.1347	0.73069	15.9725	0.7182	14.0372
0.51782	17.5374	0.38931	10.639	0.38942	10.1805	0.37567	10.665	0.3975	11.0559	0.5212	10.9322	0.55749	11.1098	0.43302	11.4478	0.48288	11.0899	0.43314	11.1265	0.73342	16.0525	0.72087	14.1384
0.51956	17.6393	0.39055	10.5366	0.39085	10.1553	0.37745	10.6785	0.39895	11.0936	0.52315	10.7729	0.55964	11.124	0.43479	11.6513	0.48459	11.1714	0.43519	11.1005	0.73615	16.0816	0.72355	14.1512
0.52164	17.6206	0.39217	10.5047	0.39247	10.1039	0.37846	10.6843	0.40046	10.9729	0.52516	10.9175	0.56152	11.0832	0.4362	11.6273	0.48639	11.1688	0.43643	11.195	0.73905	16.232	0.72642	14.1799
0.52372	17.8216	0.39366	10.533	0.39372	10.2639	0.38009	10.6081	0.40195	11.0008	0.52721	10.9843	0.56378	11.0099	0.43821	11.724	0.48821	11.1564	0.43823	11.1208	0.74174	16.2774	0.72893	14.3817
0.52556	17.7954	0.39508	10.5288	0.39533	10.2085	0.38139	10.6584	0.40353	11.1552	0.52896	11.002	0.56591	11.1506	0.43949	11.6487	0.49005	11.1296	0.43985	11.1253	0.74458	16.4427	0.73171	14.4539
0.52744	17.887	0.39657	10.4773	0.39662	10.3272	0.38293	10.6487	0.40486	11.1805	0.53111	10.8429	0.56787	11.0515	0.44133	11.778	0.49186	11.1	0.44136	10.9441	0.74724	16.487	0.73439	14.5041
0.52947	17.9436	0.39795	10.4954	0.39839	10.1152	0.38418	10.6578	0.40646	11.1021	0.53301	10.935	0.56988	11.2079	0.44289	11.7684	0.49375	11.1446	0.44316	11.0878	0.75019	16.6654	0.73705	14.7266
0.53136	18.0468	0.39953	10.565	0.39952	10.3012	0.38584	10.5544	0.40809	11.292	0.53503	10.9577	0.57227	11.2352	0.44442	11.875	0.49536	11.2124	0.44462	11.0833	0.75288	16.7915	0.73973	14.66
0.53332	17.9897	0.40095	10.4515	0.40123	10.2007	0.38698	10.5477	0.40942	11.1071	0.53692	10.9333	0.57422	11.1771	0.44618	11.7947	0.49751	11.1386	0.44661	11.0492	0.75565	16.7676	0.74258	14.8376
0.5354	18.1063	0.40238	10.3963	0.40261	10.1443	0.38877	10.5681	0.41102	11.225	0.53898	10.8133	0.57636	11.2173	0.44766	11.8467	0.49906	11.1979	0.44783	11.2232	0.75834	16.8619	0.74522	14.8625
0.53725	18.1628	0.40393	10.4523	0.4041	10.1874	0.38981	10.7188	0.41231	11.1261	0.54085	10.8595	0.57836	11.351	0.44968	11.8082	0.50097	11.1596	0.44964	11.1629	0.76132	17.0513	0.74786	14.9084
0.53908	18.2811	0.4054	10.5568	0.40545	10.2325	0.39137	10.6362	0.41414	11.253	0.54278	10.8678	0.58055	11.3689	0.45089	11.8243	0.50283	11.1837	0.45132	11.0805	0.76392	17.0926	0.75069	15.041
0.5412	18.3038	0.40674	10.5135	0.407	10.171	0.39277	10.6895	0.41535	11.21	0.5449	10.8862	0.58271	11.4584	0.45273	11.8585	0.50451	11.1237	0.45285	11.3079	0.76671	17.1802	0.75348	15.1721
0.54316	18.3892	0.40834	10.5011	0.40842	10.1682	0.39432	10.6736	0.41703	11.3067	0.54684	10.902	0.58463	11.5543	0.45429	11.9114	0.50632	11.1381	0.4546	11.228	0.76946	17.2775	0.75609	15.0829
0.54494	18.4664	0.40962	10.4639	0.41009	10.305	0.39552	10.4899	0.41846	11.2891	0.54865	10.8778	0.58692	11.554	0.45587	11.8805	0.50848	11.2093	0.45605	11.2427	0.7724	17.3061	0.75877	15.4306
0.54704	18.5152	0.41144	10.5309	0.41131	10.3764	0.39714	10.5437	0.42005	11.1504	0.55072	10.8322	0.58898	11.6184	0.45767	11.9	0.50991	11.2237	0.45802	11.2142	0.77491	17.488	0.76174	15.3969
0.54899	18.582	0.41263	10.473	0.41291	10.3118	0.39829	10.5919	0.42134	11.2548	0.5528	10.9564	0.59097	11.817	0.4591	11.8669	0.51192	11.092	0.45925	11.1862	0.7778	17.6159	0.76432	15.4466
0.55082	18.5261	0.4142	10.512	0.41434	10.3141	0.40008	10.6977	0.42302	11.201	0.55456	10.9806	0.59301	11.7232	0.46109	11.8965	0.51371	11.0954	0.46115	11.3095	0.7805	17.7015	0.76702	15.6047
0.55281	18.681	0.41559	10.575	0.41577	10.3503	0.40119	10.5569	0.42433	11.3823	0.55668	11.0264	0.59538	11.7314	0.46231	11.9312	0.51537	11.1718	0.46277	11.3137	0.78332	17.8867	0.76975	15.5267
0.55493	18.725	0.41715	10.5715	0.41726	10.46	0.40277	10.6561	0.42623	11.2228	0.55864	10.8968	0.59736	11.6651	0.46414	12.019	0.51735	11.0909	0.46424	11.2278	0.78593	17.8544	0.77266	15.8006
0.5566	18.8105	0.41844	10.5744	0.41871	10.5541	0.40412	10.5996	0.42734	11.198	0.56046	10.9174	0.59942	11.7983	0.46578	11.985	0.51918	11.158	0.46603	11.2974	0.7889	17.9497	0.77511	15.7319
0.55878	18.906	0.42012	10.4906	0.42034	10.5968	0.4056	10.5217	0.42905	11.2325	0.56251	11.0005	0.60145	11.8011	0.46736	11.9496	0.52089	11.2169	0.46744	11.43	0.79149	18.0484	0.77797	15.9599
0.56073	19.0327	0.42135	10.4539	0.42169	10.6419	0.40685	10.5207	0.43045	11.2779	0.56474	10.9062	0.60367	11.8169	0.46908	11.8419	0.52281	11.1507	0.46945	11.4687	0.79424	18.279	0.7806	15.9667
0.56255	19.0287	0.42324	10.5017	0.42306	10.6379	0.40844	10.6371	0.43197	11.2779	0.56631	10.8695	0.60592	11.8444	0.4705	11.9105	0.52452	11.1655	0.47073	11.2915	0.79706	18.3734	0.78337	16.1515
0.56446	19.0892	0.42428	10.5351	0.4246	10.7079	0.40964	10.6491	0.43341	11.2744	0.56842	10.9894	0.60768	11.7224	0.47253	11.8582	0.52639	11.1495	0.47257	11.3803	0.79989	18.2295	0.7859	16.0955
0.56667	19.0954	0.42595	10.5829	0.42615	10.8294	0.41142	10.6672	0.43499	11.1876	0.57052	10.9851	0.61	11.8295	0.47377	11.8923	0.52823	11.2037	0.47414	11.4219	0.80249	18.4828	0.78883	16.3296
0.56836	19.1933	0.42727	10.5022	0.42753	10.704	0.41257	10.6033	0.43656	11.2635	0.57231	10.881	0.61214	11.8283	0.47567	12.0002	0.52987	11.1293	0.47565	11.5005	0.80533	18.566	0.79137	16.4562
0.57046	19.2978	0.42892	10.5681	0.42905	10.77	0.41405	10.5064	0.43801	11.1833	0.57423	10.957	0.61416	11.9304	0.47718	12.018	0.53197	11.1367	0.47743	11.4338	0.80815	18.5915	0.79406	16.4704
0.57243	19.3705	0.4302	10.6123	0.43037	10.8164	0.41544	10.5989	0.43939	11.2718	0.57651	10.9583	0.61605	11.7822	0.47876	11.8117	0.53356	11.0858	0.4789	11.5744	0.81093	18.8339	0.79685	16.5443
0.57423	19.5095	0.43182	10.6742	0.43212	10.722	0.41691	10.6308	0.44096	11.1646	0.57814	10.8592	0.61839	11.7953	0.48048	11.9144	0.53548	11.1905	0.48092	11.6352	0.81361	18.7619	0.79962	16.6362
0.57618	19.5392	0.43308	10.7267	0.43332	10.8135	0.41821	10.7013	0.44256	11.321	0.58025	10.9237	0.62056	11.8874	0.48194	11.9685	0.53735	11.1668	0.48212	11.6481	0.81643	19.0326	0.8022	16.7341
0.57845	19.6286	0.43492	10.828	0.43486	10.8926	0.41974	10.6286	0.44394	11.2887	0.58223	10.9346	0.62257	11.7658	0.484	11.8989	0.53902	11.1292	0.48397	11.7138	0.8193	19.0484	0.80498	16.7971
0.58004	19.5819	0.43597	10.869	0.43634	10.8671	0.42101	10.7403	0.44553	11.2553	0.58419	10.8741	0.62453	11.8443	0.48523	11.9852	0.54077	11.1239	0.48554	11.7256	0.82199	19.0991	0.80783	16.9275
0.58208	19.7312	0.43773	10.8425	0.43791	10.9921	0.42272	10.6055	0.44685	11.2019	0.58599	10.95	0.6267	11.8494	0.48708	11.8702	0.54297	11.1485	0.48711	11.7382	0.82479	19.2652	0.81048	16.9121
0.5841	19.6872	0.43906	10.866	0.43916	10.914	0.42392	10.5754	0.44867	11.2522	0.58826	10.8303	0.62901	11.7761	0.48857	11.9914	0.54441	11.1722	0.48891	11.7589	0.82752	19.3217	0.81315	16.9668
0.58598	19.8102	0.4406	10.97	0.44083	10.9688	0.42531	10.6637	0.44984	11.143	0.59004	10.9305	0.63083	11.7031	0.49023	11.8629	0.54646	11.0988	0.49034	11.8125	0.83047	19.476	0.81594	17.1465
0.58779	19.8986	0.44191	10.903	0.44206	10.871	0.42679	10.5073	0.45152	11.3031	0.592	10.9234	0.63305	11.8986	0.49189	11.9287	0.54822	11.21	0.49233	11.8209	0.83313	19.6011	0.8188	17.2156
0.59011	19.9695	0.4435	10.9697	0.44388	10.963	0.42821	10.6014	0.45296	11.1864	0.59395	10.9132	0.63513	11.8257	0.49339	11.9492	0.54988	11.259	0.49355	11.6237	0.83588	19.6376	0.82128	17.2799
0.59172	19.9832	0.44485	10.9735	0.44504	11.0007	0.4296	10.6088	0.45455	11.2294	0.596	10.8877	0.63725	11.7517	0.49543	11.8959	0.55185	11.2625	0.49537	11.7907	0.83863	19.7419	0.82414	17.3069
0.59377	20.0536	0.4466	11.2115	0.44669	11.0639	0.43104	10.6001	0.45586	11.2958	0.59785	10.8211	0.63922	11.8059	0.49663	12.01	0.55372	11.3729	0.49703	11.8099	0.84158	19.8253	0.82681	17.4896
0.59583	20.171	0.44776	11.2185	0.44802	10.9019	0.43236	10.7548	0.45755	11.2385	0.59994	10.9356	0.64146	11.814	0.49851	11.9361	0.55538	11.1977	0.49859	11.762	0.84417	19.9007	0.82958	17.5636
0.5977	20.2372	0.44948	11.2128	0.4496	11.0553	0.43397	10.536	0.45885	11.1287	0.60189	10.967	0.64359	11.704	0.49998	12.0535	0.55733	11.335	0.50032	11.894	0.84695	20.0101	0.83216	17.6683
0.59948	20.2624	0.45076	11.2445	0.45087	11.0185	0.43527	10.5979	0.46067	11.2734	0.60378	10.8249	0.64565	11.8206	0.50172	12.0068	0.55906	11.2716	0.50174	11.8969	0.84966	20.1101	0.835	17.7493
0.60176	20.4059	0.45228	11.241	0.45258	10.9751	0.43659	10.6492	0.46185	11.3039	0.60571	10.8519	0.64766	11.7816	0.50332	12.0009	0.56085	11.4443	0.50377	11.8951	0.8526	20.1865	0.83759	17.8074
0.60352	20.3723	0.45369	11.2866	0.45384	11.0149	0.4382	10.6574	0.46356	11.1548	0.60786	10.8681	0.64977	11.8478	0.5048	11.9944	0.56281	11.3919	0.505	11.916	0.85515	20.2645	0.84032	17.967
0.6055	20.4443	0.45519	11.1919	0.45566	10.9203	0.43957	10.5737	0.46495	11.3714	0.60971	11.0022	0.65213	11.7692	0.50682	12.0147	0.56443	11.3915	0.5069	11.892	0.85799	20.4258	0.84302	17.9651
0.60745	20.6109	0.45672	11.128	0.45671	10.9926	0.44092	10.6102	0.46643	11.2571	0.61161	10.9793	0.65391	11.8729	0.50804	12.0029	0.5665	11.5792	0.50843	11.8799	0.86069	20.396	0.84581	18.1658
0.60938	20.6516	0.45824	11.2342	0.45841	10.9942	0.44233	10.5612	0.46791	11.2543	0.61366	10.9018	0.65615	11.8038	0.50994	11.9063	0.56809	11.5213	0.51	11.8599	0.86349	20.62	0.8484	18.1248
0.6112	20.6342	0.45951	11.2396	0.45974	10.8726	0.44371	10.6151	0.46945	11.2591	0.61567	10.8389	0.65827	11.7689	0.51148	11.9726	0.57	11.6249	0.51172	11.7966	0.86614	20.6765	0.85114	18.3357
0.61344	20.7855	0.46113	11.2162	0.4613	10.9739	0.44518	10.5557	0.47107	11.156	0.61751	10.9265	0.66038	11.8353	0.5131	12.0021	0.5719	11.5577	0.51318	11.9581	0.86911	20.8429	0.85395	18.3654
0.61528	20.8816	0.46256	11.1805	0.46267	10.9156	0.44672	10.5828	0.47247	11.2749	0.61959	10.9556	0.66232	11.9145	0.51471	11.936	0.5736	11.6877	0.51527	11.8542	0.8717	20.8125	0.85667	18.4833
0.61717	20.8507	0.46396	11.2022	0.46429	10.9531	0.44793	10.4821	0.47391	11.1341	0.62162	10.9086	0.66458	11.8715	0.51623	11.8615	0.57529	11.7248	0.51646	11.9183	0.87443	20.9698	0.85936	18.6654
0.61911	20.9798	0.46553	11.1969	0.46559	11.0588	0.44955	10.5876	0.47544	11.2598	0.62338	10.935	0.66676	11.8831	0.51823	11.9683	0.57745	11.7279	0.51832	11.8983	0.87729	21.1708	0.86201	18.6144
0.62118	20.9555	0.46687	11.1194	0.46731	10.9336	0.45081	10.6168	0.47701	11.1939	0.62556	10.9973	0.66879	11.8361	0.51953	11.926	0.57893	11.7239	0.51983	11.8536	0.88012	21.1105	0.86493	18.7683
0.62302	20.9997	0.46856	11.1697	0.46844	10.9064	0.45228	10.62	0.47837	11.2353	0.6275	10.942	0.67074	11.8599	0.52143	11.9404	0.58099	11.7441	0.52146	11.8497	0.88278	21.2749	0.86757	18.7528
0.62501	21.0179	0.46985	11.2149	0.47011	11.0008	0.45362	10.5395	0.48009	11.2155	0.62929	10.9255	0.67289	11.8103	0.52285	11.9547	0.58277	11.7403	0.52313	11.9315	0.88553	21.3283	0.87028	18.9376
0.62697	21.3326	0.47128	11.2588	0.47156	11.0217	0.45511	10.5149	0.48135	11.2209	0.63131	10.9516	0.67528	11.839	0.52453	11.9283	0.5844	11.7615	0.52464	11.9053	0.88841	21.4761	0.87294	18.9281
0.6289	21.2037	0.47284	11.2908	0.47304	10.8971	0.45652	10.6094	0.4832	11.1549	0.63357	10.9244	0.67705	11.803	0.52616	11.8638	0.58631	11.7412	0.52668	11.8852	0.89121	21.6043	0.87583	19.0373
0.63083	21.3045	0.4744	11.2879	0.47444	11.037	0.4581	10.698	0.48432	11.1976	0.63519	10.9047	0.6792	11.8033	0.52772	11.9501	0.58819	11.8457	0.52786	11.7347	0.8939	21.7242	0.87841	19.1945
0.63284	21.2872	0.4757	11.2509	0.47593	10.9717	0.45922	10.5953	0.486	11.1956	0.6373	10.9446	0.68134	11.7171	0.52971	11.9081	0.5899	11.6757	0.52974	11.932	0.89665	21.7631	0.88113	19.1989
0.63479	21.5094	0.4773	11.2539	0.47738	11.0095	0.46087	10.6837	0.48746	11.2528	0.63929	10.9897	0.68351	11.8457	0.53095	11.949	0.59188	11.766	0.53124	11.8681	0.8996	21.7865	0.88379	19.2247
0.63662	21.6739	0.47854	11.2286	0.47896	10.9066	0.46215	10.7065	0.48907	11.2569	0.64112	10.9397	0.68543	11.8305	0.5328	11.9808	0.59357	11.8573	0.53294	11.8535	0.90226	21.9401	0.88659	19.3857
0.63871	21.5824	0.48033	11.152	0.48024	10.9932	0.46363	10.5402	0.49039	11.2834	0.64305	10.8755	0.68761	11.8317	0.53431	11.7899	0.59533	11.7869	0.53456	11.7635	0.90507	22.0149	0.88916	19.558
0.64067	21.7248	0.48151	11.2245	0.48189	10.975	0.46497	10.5941	0.49203	11.251	0.64537	11.002	0.68974	11.7994	0.53597	11.9858	0.59733	11.8409	0.53604	11.9364	0.90776	22.0602	0.892	19.5974
0.64245	21.6861	0.48319	11.3371	0.48329	11.0012	0.46651	10.6793	0.49334	11.2237	0.64699	10.9666	0.69196	11.7789	0.53763	11.801	0.59896	11.7318	0.53806	11.8887	0.91068	22.1969	0.89462	19.8067
0.64454	21.8829	0.48456	11.2887	0.4847	10.9776	0.4678	10.7126	0.49515	11.1821	0.64903	10.9098	0.69384	11.8352	0.53915	11.8636	0.60097	11.9027	0.53927	11.8359	0.9134	22.3813	0.89731	19.708
0.6465	21.9301	0.48609	11.292	0.48621	11.0653	0.46948	10.7702	0.49633	11.2826	0.6511	10.9059	0.69592	11.7516	0.54111	11.9118	0.60264	11.9401	0.54117	11.9062	0.91612	22.3611	0.90007	19.7803
0.64832	21.9018	0.48737	11.1963	0.4876	10.9631	0.47053	10.7422	0.49807	11.2301	0.65298	10.9199	0.69833	11.92	0.54238	11.9814	0.60445	11.8212	0.54274	11.8424	0.91882	22.6227	0.90288	20.0411
0.65041	22.0486	0.48899	11.2969	0.48926	10.9941	0.47219	10.8987	0.49947	11.1579	0.6548	10.8718	0.70017	11.7631	0.54421	11.9728	0.60641	11.8632	0.54433	11.887	0.92174	22.7243	0.90551	19.9599
0.65235	22.0937	0.49024	11.2921	0.49062	10.9451	0.47353	10.9299	0.50095	11.2409	0.65706	10.806	0.70235	11.8555	0.54579	11.8911	0.60811	11.8243	0.54596	11.8592	0.92437	22.647	0.90817	20.1891
0.6541	22.1312	0.49213	11.2677	0.49207	11.0369	0.47504	10.9682	0.50245	11.3212	0.65884	10.8895	0.70442	11.7833	0.54748	12.0183	0.60981	11.9935	0.54747	11.8334	0.92718	22.8348	0.91106	20.2563
0.65621	22.0798	0.49323	11.2408	0.49354	10.9822	0.4763	10.8724	0.50391	11.3158	0.66087	10.9665	0.70654	11.7655	0.54904	12.0251	0.612	11.9199	0.54948	11.9306	0.92992	22.8393	0.91381	20.2531
0.65834	22.303	0.49493	11.2422	0.49505	10.9554	0.47785	10.9015	0.50558	11.2095	0.66281	10.856	0.70859	11.7408	0.55057	11.8925	0.61343	11.8795	0.55076	11.8738	0.93272	22.9907	0.91643	20.3929
0.65995	22.2931	0.49622	11.4167	0.49639	10.9808	0.47905	11.0146	0.50698	11.3249	0.66483	10.8962	0.7107	11.7879	0.55245	11.8568	0.61546	11.8465	0.55266	11.8315	0.93535	23.1173	0.91911	20.4919
0.66209	22.4295	0.4978	11.3883	0.498	11.1128	0.48082	11.0285	0.50847	11.2366	0.66661	10.9354	0.7129	11.9044	0.55383	11.9878	0.61733	11.8448	0.55411	11.8693	0.93823	23.2059	0.92203	20.529
0.66404	22.5196	0.4991	11.2458	0.49929	10.9717	0.48188	11.0807	0.50996	11.2048	0.66881	10.8819	0.71498	11.7767	0.55574	12.0397	0.61896	11.956	0.55577	11.9193	0.94092	23.336	0.92459	20.6719
0.66587	22.598	0.50078	11.253	0.50113	10.9795	0.48363	11.1305	0.51153	11.2485	0.67077	10.901	0.71694	11.7592	0.5572	11.9248	0.62082	11.8176	0.5574	11.968	0.94366	23.3495	0.92733	20.7774
0.66785	22.6529	0.50206	11.1954	0.50225	10.9487	0.48485	11.1479	0.51287	11.2207	0.67261	10.8589	0.71907	11.904	0.55888	11.9758	0.62273	11.873	0.55895	11.875	0.9464	23.4896	0.93003	20.8864
0.67006	22.6933	0.50383	11.2081	0.50383	10.9727	0.48634	11.1708	0.51455	11.2492	0.67455	10.9527	0.72145	11.7997	0.5604	12.0402	0.62443	11.9459	0.56095	11.8354	0.9493	23.695	0.9328	20.9651
0.67161	22.7715	0.50492	11.2555	0.50522	11.0397	0.48759	11.3319	0.51584	11.1793	0.67665	11.0689	0.72327	11.7837	0.56201	11.9461	0.62642	11.884	0.56218	12.0103	0.95199	23.7611	0.93535	21.0065
0.67374	22.8171	0.50663	11.2571	0.50683	10.9331	0.48916	11.27	0.51775	11.2371	0.67855	11.003	0.72542	11.977	0.5639	11.8923	0.62813	11.9206	0.56403	11.9448	0.95468	23.7533	0.93817	21.1537
0.67581	22.8603	0.50796	11.2486	0.50813	11.0216	0.49035	11.1543	0.51882	11.229	0.68048	11.0399	0.72754	11.72	0.56531	11.9017	0.62986	11.9636	0.56556	11.8691	0.95758	23.805	0.94082	21.2315
0.6776	22.8891	0.50957	11.2668	0.50976	10.8825	0.4922	11.2574	0.52055	11.168	0.68257	11.1911	0.72969	11.8126	0.56711	12.0095	0.63183	11.9215	0.56719	11.8784	0.96036	23.8835	0.94349	21.3461
0.6795	23.0131	0.51089	11.2427	0.51098	10.8849	0.49324	11.2557	0.52189	11.2325	0.68447	11.2726	0.73182	11.9331	0.56859	11.9051	0.6335	11.8905	0.56887	11.8931	0.96305	24.0892	0.94621	21.4662
0.68178	23.1427	0.51242	11.2324	0.51286	10.9231	0.49489	11.2303	0.52358	11.312	0.68635	11.2527	0.73371	11.8557	0.57029	11.9819	0.63549	11.9007	0.57038	11.9437	0.96581	24.0881	0.94904	21.422
0.68339	23.2144	0.5138	11.253	0.51391	10.9619	0.49614	11.2691	0.5249	11.2148	0.68844	11.3263	0.73602	11.827	0.57187	11.9668	0.63717	11.8779	0.57236	11.8575	0.96871	24.2267	0.95169	21.6378
0.68549	23.1736	0.51549	11.2343	0.51563	11.0667	0.49768	11.2733	0.5265	11.132	0.6905	11.3331	0.73811	11.8686	0.5735	11.9449	0.63897	11.877	0.57361	11.8712	0.97141	24.282	0.95433	21.6902
0.68746	23.3545	0.51667	11.2166	0.51699	11.0065	0.4989	11.3197	0.52789	11.1418	0.69218	11.4458	0.74008	11.7421	0.57533	11.8477	0.64088	12.0385	0.57544	11.9763	0.97417	24.3715	0.95724	21.7821
0.68931	23.3424	0.51838	11.227	0.51856	11.0107	0.50056	11.3826	0.5296	11.2879	0.69436	11.498	0.74211	11.9179	0.57671	12.0135	0.64268	11.8784	0.57704	11.9522	0.97689	24.539	0.95995	21.8768
0.69115	23.3346	0.51977	11.2352	0.51982	10.9467	0.50173	11.3093	0.53083	11.223	0.69638	11.539	0.74451	11.7742	0.57849	11.9367	0.64432	12.0263	0.57871	11.8625	0.97984	24.6288	0.9626	22.0415
0.69351	23.4237	0.52123	11.2359	0.52146	11.0478	0.50352	11.4249	0.53257	11.3086	0.69815	11.5397	0.74642	11.845	0.58002	11.9309	0.6465	11.9588	0.58029	11.8915	0.98243	24.7193	0.96532	22.0912
0.69515	23.4921	0.52267	11.187	0.52272	11.0173	0.50457	11.3284	0.53399	11.3179	0.70013	11.7537	0.74852	11.8549	0.58181	11.8532	0.64794	11.8896	0.58181	11.9047	0.98531	24.8203	0.96823	22.2428
0.69713	23.6083	0.52409	11.2517	0.52458	10.959	0.50616	11.4068	0.53543	11.3602	0.70231	11.6954	0.75053	11.8258	0.58331	11.9255	0.64989	11.9423	0.58371	11.9165	0.98799	24.84	0.97076	22.2801
0.69912	23.592	0.52561	11.1867	0.52566	11.0279	0.50747	11.3607	0.53694	11.3906	0.70399	11.7656	0.7528	11.9358	0.58489	11.9433	0.65188	11.9229	0.58506	11.834	0.99092	25.0294	0.97354	22.3644
0.70105	23.7376	0.52717	11.1887	0.52742	11.0104	0.50905	11.3487	0.53835	11.3172	0.70619	11.8077	0.75495	11.9406	0.58671	11.8916	0.65346	11.9749	0.58696	11.8365	0.99354	25.0914	0.97623	22.3481
0.70287	23.7244	0.52852	11.2943	0.52867	11.0251	0.5103	11.3112	0.54006	11.2661	0.70814	11.8995	0.75681	11.9186	0.58817	11.9985	0.65534	11.9437	0.58844	11.8114	0.99638	25.1967	0.979	22.4599
0.70511	23.8047	0.53006	11.2463	0.53026	11.005	0.51185	11.337	0.54144	11.2512	0.70992	11.9503	0.75906	12.1618	0.58993	11.9803	0.65727	11.9802	0.59011	11.8595	0.99905	25.4362	0.98152	22.5665
0.70687	23.8809	0.53151	11.3016	0.53157	10.9619	0.51304	11.4012	0.543	11.4093	0.71185	11.9956	0.76117	12.1912	0.5915	11.939	0.65888	11.8555	0.59164	11.8836	1.00196	25.4389	0.98444	22.755
0.70879	24.0024	0.5329	11.277	0.53316	10.9826	0.51483	11.3794	0.54446	11.3079	0.7142	12.0732	0.76323	12.3538	0.59321	11.9686	0.66089	11.9448	0.59325	11.815	1.00457	25.4472	0.98702	22.8228
0.71083	23.9703	0.53443	11.2474	0.53456	10.9848	0.51592	11.3746	0.54602	11.3097	0.71584	12.0437	0.76521	12.2323	0.59474	11.9929	0.66268	11.9168	0.59515	11.8892	1.00741	25.6332	0.98974	22.9795
0.71278	24.0434	0.5358	11.2751	0.53625	10.9706	0.51747	11.3171	0.54735	11.3297	0.71789	12.2417	0.76755	12.3933	0.59635	12.1621	0.66437	11.9438	0.59654	11.9098	1.01012	25.6781	0.99239	23.0323
0.71456	24.0695	0.53752	11.2514	0.5374	10.9616	0.51886	11.4685	0.54904	11.3565	0.71987	12.2232	0.76947	12.4929	0.59811	12.0619	0.66629	11.9636	0.59835	11.7896	1.01301	25.7758	0.99523	23.1108
0.71669	24.1992	0.53881	11.1744	0.53907	11.0375	0.5204	11.2851	0.55033	11.372	0.72182	12.2555	0.77165	12.5262	0.59967	12.2494	0.66797	12.024	0.59983	11.8655	1.01559	25.8773	0.99782	23.147
0.71861	24.1868	0.54025	11.2461	0.54045	11.0301	0.52164	11.3848	0.55226	11.3033	0.72367	12.363	0.77367	12.4398	0.60143	12.214	0.67	11.9843	0.60151	11.903	1.01848	25.9407	1.0005	23.3416
0.72056	24.3765	0.54172	11.214	0.54193	10.9515	0.52317	11.3195	0.55332	11.3431	0.72593	12.4517	0.77587	12.6411	0.60292	12.2649	0.67173	11.8343	0.6031	11.8842	1.02117	26.0669	1.00335	23.3526
0.72244	24.3678	0.54328	11.1948	0.54341	10.9741	0.52439	11.3346	0.55506	11.3984	0.72767	12.3956	0.77807	12.688	0.60462	12.2175	0.6735	12.0241	0.60474	12.0132	1.02393	26.2123	1.00607	23.4254
0.72449	24.5455	0.54462	11.2798	0.54485	10.8143	0.52608	11.3818	0.55642	11.4492	0.72964	12.5239	0.7799	12.6296	0.60614	12.2805	0.67536	11.9159	0.60659	11.8532	1.02662	26.1786	1.00872	23.5267
0.7263	24.5472	0.54625	11.2552	0.54639	10.9914	0.52735	11.3795	0.55801	11.4103	0.73172	12.6046	0.78219	12.7763	0.60782	12.3843	0.67716	11.9604	0.60793	11.8478	1.02958	26.3326	1.01148	23.6542
0.72836	24.6322	0.54747	11.2736	0.54786	10.9715	0.52882	11.3603	0.55941	11.5349	0.73367	12.7075	0.78429	12.9193	0.60962	12.4528	0.67889	11.9535	0.60972	11.9484	1.03217	26.4361	1.01435	23.7499
0.7304	24.6873	0.54926	11.2554	0.54916	10.8862	0.53021	11.4181	0.56101	11.4766	0.73546	12.7683	0.78633	13.013	0.61111	12.6435	0.68106	11.9615	0.61126	11.8351	1.03492	26.557	1.01695	23.7731
0.73221	24.7639	0.55046	11.3358	0.55079	10.9115	0.53167	11.4648	0.56242	11.538	0.73762	12.7529	0.78831	12.9556	0.61276	12.6351	0.68248	11.9039	0.61304	11.8592	1.03782	26.6676	1.01975	24.0173
0.7341	24.838	0.55199	11.1804	0.55229	10.9305	0.53297	11.4521	0.56411	11.6177	0.73956	12.8374	0.79065	13.0204	0.61433	12.5746	0.68442	11.881	0.61454	11.8503	1.0406	26.7777	1.02237	24.0564
0.73619	24.9275	0.55347	11.2977	0.55366	10.8829	0.53446	11.4301	0.56532	11.6623	0.7415	12.8502	0.79271	13.2458	0.61609	12.6192	0.68638	11.8102	0.61613	11.955	1.04323	26.9057	1.02528	24.2657
0.73813	24.9235	0.5551	11.1535	0.55519	10.9895	0.53578	11.407	0.56703	11.6621	0.74343	12.8559	0.79474	13.2538	0.61761	12.7748	0.688	11.8709	0.61796	11.9325	1.04605	26.9771	1.02779	24.2348
0.73997	24.9181	0.55633	11.1869	0.5565	10.9001	0.53743	11.3117	0.56853	11.6819	0.74548	13.0052	0.79672	13.2762	0.61928	12.8172	0.68985	11.8593	0.6194	11.8051	1.04894	27.0354	1.03061	24.3614
0.74208	25.2014	0.55796	11.3133	0.55816	10.9638	0.53872	11.3242	0.56996	11.7308	0.74732	13.1578	0.79893	13.3479	0.62093	12.8916	0.69189	11.8038	0.62118	11.8945	1.05163	27.1773	1.03324	24.277
0.74398	25.1842	0.5592	11.2668	0.55949	10.9442	0.54006	11.4652	0.5715	11.7641	0.74937	13.1808	0.80127	13.4047	0.62253	12.8512	0.69337	11.9529	0.62274	11.8891	1.05435	27.2219	1.03598	24.5887
0.74583	25.1493	0.56104	11.2213	0.56105	10.9488	0.54153	11.39	0.57286	11.8765	0.75145	13.2425	0.803	13.5743	0.62413	13.1072	0.69543	11.9567	0.62445	11.8521	1.0572	27.2742	1.03861	24.6375
0.74788	25.3103	0.56213	11.3611	0.56251	10.9102	0.54299	11.3692	0.57458	11.9085	0.75331	13.2344	0.80523	13.4692	0.62577	12.9923	0.69724	11.9658	0.62597	11.9201	1.06009	27.4241	1.04142	24.8143
0.74992	25.3981	0.56385	11.2398	0.56401	10.9492	0.54435	11.3506	0.57589	11.9072	0.75518	13.2221	0.8074	13.6474	0.62758	13.1132	0.69887	11.884	0.62758	11.8921	1.06266	27.5062	1.04397	24.7798
0.75161	25.4602	0.5652	11.2709	0.56532	11.0478	0.54581	11.4606	0.57755	11.9977	0.75727	13.4184	0.80944	13.5737	0.629	13.1944	0.70087	11.9326	0.62937	11.8438	1.06554	27.8175	1.04679	24.9619
0.75376	25.411	0.56677	11.2865	0.56689	11.035	0.54714	11.3594	0.57898	12.0475	0.75931	13.4187	0.8114	13.8459	0.63068	13.1807	0.70253	11.8685	0.6309	11.9029	1.06827	27.7618	1.04945	24.993
0.75576	25.4376	0.56804	11.3807	0.56816	10.993	0.54863	11.432	0.58055	12.1278	0.76108	13.5337	0.81362	13.8244	0.63234	13.3023	0.70448	11.9289	0.63266	11.9893	1.07117	27.7569	1.05222	25.0982
0.75753	25.6681	0.56965	11.2397	0.57002	10.9922	0.5501	11.3214	0.58185	12.2253	0.76316	13.5386	0.8158	13.9169	0.63396	13.3947	0.70626	11.9089	0.63416	11.9509	1.0738	27.8722	1.05488	25.175
0.7595	25.6096	0.57096	11.2546	0.57119	10.9977	0.55132	11.4327	0.58351	12.2811	0.76515	13.5377	0.81789	13.9482	0.63564	13.5118	0.70802	11.8644	0.63585	11.8596	1.07659	27.9556	1.05764	25.2587
0.76162	25.7781	0.5728	11.2008	0.5728	11.1222	0.55288	11.5022	0.58479	12.2748	0.767	13.6024	0.81981	14.0634	0.63725	13.5263	0.70983	11.7844	0.63739	11.9722	1.0793	28.0176	1.06043	25.3668
0.7633	25.7815	0.57388	11.3192	0.57416	11.0338	0.55435	11.4334	0.58673	12.2991	0.769	13.6698	0.82196	14.0923	0.63897	13.5798	0.71168	11.8607	0.63906	11.9219	1.08221	28.1489	1.06311	25.3049
0.76552	25.9226	0.57556	11.2522	0.57573	11.0322	0.55572	11.3917	0.58783	12.4803	0.77113	13.7476	0.82435	14.13	0.6404	13.5494	0.71339	11.8992	0.64087	12.1769	1.08484	28.2227	1.06587	25.5443
0.76744	25.9261	0.57692	11.2481	0.57702	11.0307	0.55707	11.4405	0.58959	12.385	0.77282	13.8173	0.82614	14.1298	0.64214	13.7245	0.71554	11.8316	0.64234	12.0791	1.08763	28.2983	1.06854	25.7208
0.76918	26.0208	0.57843	11.2272	0.57872	10.9519	0.5585	11.3955	0.59091	12.4926	0.77491	13.8995	0.82833	14.2855	0.64378	13.7427	0.71702	11.8675	0.64399	12.103	1.09033	28.4063	1.07144	25.7144
0.77113	26.1578	0.57981	11.2415	0.57995	11.1167	0.55991	11.3591	0.59248	12.5428	0.77705	14.0346	0.83044	14.3534	0.64547	13.8194	0.71893	11.8222	0.64558	12.0534	1.09321	28.6309	1.07405	25.9342
0.77341	26.1836	0.58139	11.2927	0.58178	11.1183	0.56146	11.351	0.59388	12.6677	0.7788	13.9549	0.83256	14.4448	0.64706	14.0431	0.72081	11.9387	0.64731	12.1403	1.09579	28.5872	1.07675	25.9415
0.77502	26.2335	0.5828	11.3441	0.58285	11.0657	0.56266	11.3862	0.5955	12.6649	0.78071	13.9678	0.83457	14.5321	0.64864	13.9952	0.72251	11.9152	0.64885	12.1203	1.09866	28.5547	1.07943	25.9763
0.77713	26.2443	0.58443	11.2029	0.58455	11.2297	0.56428	11.433	0.59694	12.7395	0.78299	14.1088	0.83673	14.4497	0.65038	14.0324	0.72438	11.8393	0.65051	12.2386	1.10139	28.8709	1.0823	26.1693
0.7791	26.1665	0.58562	11.2903	0.58587	11.2436	0.56563	11.3401	0.59858	12.8048	0.78465	14.0849	0.8389	14.5769	0.65185	14.0834	0.7264	11.8371	0.65219	12.1362	1.10411	28.9144	1.08486	26.1511
0.78093	26.3505	0.58724	11.2299	0.58752	11.1857	0.56707	11.4117	0.59986	12.9028	0.78675	14.2042	0.84097	14.6306	0.65363	14.1233	0.72787	12.0378	0.65376	12.2103	1.10685	28.9447	1.0876	26.2742
0.78285	26.5182	0.5887	11.3654	0.58879	11.2934	0.56837	11.3372	0.60149	12.8578	0.78876	14.2691	0.84296	14.7001	0.65529	14.2936	0.72986	11.9015	0.65537	12.3363	1.10982	29.1034	1.09024	26.3582
0.78512	26.494	0.59019	11.2882	0.5904	11.3039	0.56987	11.3691	0.60298	13.0701	0.79059	14.3402	0.84508	14.7051	0.65687	14.3429	0.73173	11.8687	0.65703	12.4871	1.11239	29.2323	1.09304	26.4935
0.78674	26.5527	0.59159	11.3468	0.59167	11.3474	0.5712	11.3699	0.60447	13.1189	0.79249	14.3446	0.8475	14.79	0.65843	14.3658	0.73341	11.9736	0.65881	12.51	1.11509	29.2463	1.0956	26.5646
0.78876	26.7526	0.59304	11.3452	0.59348	11.3695	0.57289	11.3764	0.60598	13.0292	0.79483	14.5128	0.84921	14.9432	0.66008	14.4877	0.73537	12.0326	0.66024	12.549	1.11808	29.3285	1.09841	26.6289
0.79085	26.7642	0.59464	11.2962	0.59457	11.3992	0.57399	11.3321	0.60734	13.2702	0.79652	14.5495	0.85146	14.9166	0.66189	14.6545	0.73706	12.1699	0.66192	12.6405	1.12084	29.4954	1.1011	26.7487
0.79267	26.7722	0.59604	11.4134	0.59633	11.4784	0.57561	11.3868	0.60913	13.3108	0.79849	14.5653	0.85357	15.0745	0.66331	14.5099	0.73895	11.9962	0.66358	12.6645	1.12348	29.518	1.10375	26.8459
0.79449	26.8084	0.59739	11.2726	0.59766	11.5573	0.57692	11.296	0.61039	13.2982	0.80049	14.6353	0.8557	15.0313	0.66503	14.5378	0.74081	12.1791	0.66521	12.7942	1.12626	29.6339	1.10652	26.9524
0.79679	26.8362	0.59901	11.3062	0.5992	11.4978	0.5784	11.305	0.61199	13.2601	0.80249	14.6957	0.85763	15.0685	0.66665	14.6825	0.74256	12.2146	0.66686	12.7149	1.12923	29.693	1.10939	26.9101
0.79847	27.0688	0.60049	11.3586	0.60057	11.623	0.57968	11.3714	0.61346	13.2771	0.80436	14.6921	0.85977	15.1763	0.6683	14.6079	0.74436	12.2563	0.66849	12.8675	1.13191	29.8221	1.11195	27.0512
0.80049	27.0705	0.60181	11.2873	0.60207	11.6474	0.58127	11.3173	0.61507	13.41	0.8065	14.8659	0.86208	15.2196	0.66985	14.7874	0.74624	12.2742	0.6702	12.9116	1.13463	29.9631	1.11462	27.1611
0.80249	27.1369	0.6034	11.3586	0.60347	11.6832	0.58255	11.3721	0.61641	13.5263	0.80835	14.8084	0.86411	15.392	0.67156	14.8454	0.74787	12.28	0.67164	12.94	1.1374	30.0276	1.11762	27.342
0.80443	27.0754	0.60471	11.3595	0.60517	11.7971	0.58425	11.4401	0.61804	13.6232	0.81031	14.8769	0.86602	15.4109	0.67328	15.0829	0.75008	12.4371	0.67338	13.0243	1.14037	30.0924	1.12026	27.3986
0.80618	27.1982	0.6064	11.4185	0.6064	11.7398	0.58529	11.3457	0.61931	13.5892	0.81231	14.9423	0.86809	15.4634	0.6747	14.8952	0.7516	12.4632	0.67503	12.9268	1.14294	30.2464	1.12289	27.4874
0.80846	27.2331	0.60773	11.3827	0.60804	11.8276	0.58692	11.3688	0.6212	13.7898	0.81432	14.8973	0.87056	15.5569	0.6765	15.0329	0.75345	12.3602	0.6767	13.0331	1.14582	30.3124	1.1256	27.6403
0.81029	27.2458	0.60921	11.5628	0.6094	11.833	0.58825	11.387	0.62237	13.8236	0.81621	15.1074	0.87239	15.5017	0.67803	15.1481	0.75535	12.5352	0.6783	13.224	1.14851	30.4131	1.12854	27.692
0.81218	27.4047	0.61066	11.4774	0.61086	11.8735	0.58982	11.3817	0.6241	13.7903	0.81816	15.091	0.87451	15.6376	0.6798	15.2333	0.75701	12.6388	0.67988	13.15	1.15138	30.4293	1.13102	27.7729
0.81413	27.4916	0.61223	11.433	0.6123	11.9776	0.59103	11.2366	0.62544	13.7784	0.82022	15.159	0.87657	15.6705	0.68131	15.3524	0.75885	12.5617	0.68162	13.2505	1.15405	30.5353	1.13381	27.9008
0.81614	27.4825	0.61351	11.5117	0.61378	12.1912	0.5926	11.484	0.627	13.9238	0.8222	15.162	0.87882	15.7984	0.68297	15.2948	0.76099	12.728	0.68308	13.3318	1.15684	30.6125	1.1365	28.0917
0.81798	27.6129	0.61514	11.5228	0.61535	12.0801	0.59386	11.3816	0.6284	13.9763	0.82401	15.3195	0.88085	15.8199	0.68467	15.5085	0.76239	12.8072	0.68487	13.3414	1.1595	30.7438	1.13926	28.0738
0.82009	27.7028	0.61643	11.5773	0.6168	12.1635	0.5956	11.3644	0.62998	14.138	0.82612	15.36	0.88284	15.815	0.68611	15.5506	0.76444	12.6837	0.68655	13.4235	1.16232	30.8697	1.14179	28.2028
0.82195	27.7009	0.61826	11.5969	0.61813	12.1779	0.59662	11.2409	0.63149	14.1351	0.82805	15.4903	0.88508	15.9764	0.68794	15.4951	0.76621	12.7284	0.6881	13.4586	1.16502	30.9867	1.14472	28.2359
0.82386	27.8143	0.61935	11.7605	0.61968	12.2873	0.5983	11.2711	0.63307	14.2203	0.82993	15.4969	0.88722	16.0366	0.68951	15.5584	0.76793	12.7233	0.68968	13.4702	1.16788	30.9916	1.14731	28.2916
0.82582	27.7252	0.62098	11.7679	0.62118	12.2389	0.5996	11.3654	0.63438	14.2928	0.83204	15.5681	0.88919	15.9054	0.69121	15.5175	0.76985	12.878	0.69132	13.5792	1.17055	31.1474	1.14993	28.4983
0.82789	27.8616	0.62237	11.7979	0.62257	12.3845	0.6011	11.3587	0.63598	14.2836	0.83396	15.651	0.89119	16.0789	0.69272	15.8053	0.77165	13.0441	0.69313	13.6617	1.17335	31.1249	1.15271	28.6175
0.82965	27.9591	0.62393	11.8476	0.62413	12.5274	0.60234	11.357	0.63751	14.3753	0.83575	15.6705	0.89363	16.1998	0.69438	15.7855	0.77338	13.0438	0.69454	13.6768	1.17605	31.3561	1.15557	28.6488
0.8317	27.9996	0.62525	11.9842	0.62543	12.4867	0.60397	11.3758	0.63893	14.4691	0.83787	15.7378	0.89549	16.2247	0.6961	15.7948	0.77531	13.0296	0.69627	13.7065	1.17891	31.5127	1.15812	28.6418
0.83364	28.2121	0.62693	11.9846	0.62711	12.5839	0.60514	11.3504	0.64054	14.4622	0.84003	15.6676	0.89765	16.3254	0.69758	16.0005	0.7771	13.2483	0.6979	13.8259	1.18161	31.5475	1.16075	28.8398
0.83566	28.1461	0.62814	11.9181	0.62844	12.5685	0.60693	11.2965	0.64184	14.5928	0.84165	15.8608	0.89971	16.4033	0.69942	15.9203	0.77886	13.2929	0.69953	13.7824	1.18429	31.681	1.16372	28.9982
0.8375	28.303	0.63	12.0878	0.62988	12.6789	0.60801	11.3905	0.64362	14.5853	0.84377	15.855	0.90187	16.3536	0.7009	16.1047	0.78072	13.2419	0.70109	13.8131	1.18715	31.6913	1.16641	28.9517
0.83954	28.3017	0.63105	12.0152	0.63138	12.7238	0.6096	11.4131	0.6449	14.6964	0.84576	15.9543	0.90394	16.4899	0.70265	16.0734	0.78236	13.3514	0.7028	13.944	1.19	31.7704	1.16904	29.074
0.84142	28.3361	0.63271	12.1966	0.63301	12.8327	0.6109	11.3267	0.64644	14.779	0.84763	15.9612	0.90599	16.4556	0.70411	16.1696	0.78455	13.4519	0.70452	14.1182	1.19272	31.8763	1.1718	29.2122
0.84332	28.4255	0.63414	12.2466	0.63427	12.8043	0.61244	11.2983	0.64794	14.8024	0.84961	15.9937	0.90823	16.5707	0.70584	16.2709	0.78612	13.4074	0.70594	14.0943	1.19539	31.9487	1.17467	29.2945
0.84544	28.615	0.6357	12.2482	0.63587	12.9945	0.61366	11.4088	0.64962	14.9267	0.85185	16.0908	0.9103	16.7209	0.7076	16.3692	0.78798	13.6091	0.70773	14.26	1.19833	32.1322	1.17724	29.3592
0.84735	28.563	0.63701	12.2873	0.63713	12.9786	0.61529	11.4382	0.65087	14.8702	0.85343	16.1089	0.91228	16.6213	0.70902	16.3139	0.78985	13.5425	0.70929	14.1897	1.20109	32.2395	1.18	29.489
0.84913	28.5623	0.63862	12.3181	0.63893	12.9339	0.61649	11.3316	0.65255	14.9766	0.85555	16.1039	0.91433	16.6931	0.71082	16.3605	0.79154	13.5399	0.71103	14.256	1.20378	32.2385	1.18264	29.6079
0.85117	28.6837	0.63991	12.3159	0.64008	13.0793	0.61828	11.4039	0.65382	15.0058	0.85762	16.2663	0.91673	16.9191	0.71229	16.4949	0.79335	13.6805	0.71256	14.2349	1.20652	32.4501	1.18547	29.6231
0.85322	28.6618	0.64168	12.4076	0.64174	13.2364	0.61932	11.288	0.65568	15.0933	0.85948	16.2609	0.91862	16.9549	0.71413	16.5113	0.79553	13.7529	0.7142	14.3997	1.20949	32.5115	1.18803	29.8825
0.85501	28.6555	0.64281	12.4689	0.64313	13.169	0.62089	11.3661	0.65681	15.139	0.86131	16.3054	0.92071	17.0348	0.71559	16.6495	0.79691	13.7586	0.71591	14.387	1.21212	32.605	1.19087	29.8533
0.85711	28.8053	0.64452	12.6101	0.6447	13.1371	0.62224	11.3629	0.65857	15.2304	0.86363	16.4317	0.92279	17.0414	0.71733	16.6683	0.79893	13.7549	0.71735	14.5088	1.2149	32.7076	1.19352	29.8802
0.85904	28.866	0.64586	12.6878	0.64596	13.2095	0.62375	11.3119	0.65997	15.1812	0.86535	16.4617	0.925	17.0894	0.71898	16.7786	0.80076	13.7546	0.71917	14.5866	1.21764	32.7336	1.19616	30.0247
0.86083	28.9134	0.64737	12.6505	0.64759	13.4034	0.62501	11.3439	0.66151	15.3666	0.86737	16.6149	0.92709	17.222	0.72042	16.8856	0.80242	13.8613	0.72076	14.621	1.22058	32.772	1.19892	30.1731
0.8629	28.9547	0.64878	12.7087	0.64886	13.3789	0.62664	11.4298	0.66289	15.3743	0.86934	16.5769	0.92901	17.1024	0.72226	16.7537	0.80439	13.9983	0.72244	14.5766	1.22311	32.9946	1.20171	30.2638
0.86508	29.0775	0.65029	12.7453	0.65074	13.3655	0.62782	11.4202	0.66445	15.3891	0.87133	16.7482	0.93122	17.3437	0.72373	16.9375	0.80621	13.9932	0.72395	14.5843	1.22604	33.1554	1.20432	30.2777
0.86665	29.1211	0.65172	12.8317	0.65181	13.4677	0.62957	11.3461	0.66594	15.5057	0.87313	16.7533	0.93347	17.2231	0.7256	17.0026	0.8079	14.1401	0.72562	14.6494	1.22872	33.1854	1.20701	30.2271
0.86875	29.2558	0.65335	12.953	0.65349	13.4568	0.6307	11.3222	0.66757	15.5442	0.87538	16.7419	0.93541	17.411	0.72704	17.1629	0.80981	14.082	0.72735	14.7645	1.2316	33.2398	1.20986	30.4932
0.87081	29.2092	0.65458	12.8904	0.65483	13.6674	0.63215	11.3367	0.6689	15.5897	0.87724	16.7846	0.93738	17.4363	0.72872	17.1375	0.81164	14.1953	0.72881	14.7774	1.2342	33.3391	1.21255	30.549
0.87259	29.4092	0.65622	13.0184	0.65639	13.6974	0.6336	11.4064	0.67049	15.5803	0.87912	16.9645	0.93975	17.4876	0.73042	17.2563	0.81341	14.2228	0.73064	14.9213	1.23708	33.3754	1.21525	30.73
0.87451	29.3028	0.65763	13.0466	0.6577	13.7104	0.63513	11.406	0.672	15.7104	0.88107	16.9499	0.94176	17.6192	0.73187	17.3768	0.81532	14.3159	0.73216	14.9034	1.23974	33.4781	1.21792	30.8424
0.87679	29.4303	0.65906	13.0383	0.65935	13.7499	0.63637	11.4044	0.6734	15.7639	0.88316	17.0141	0.94386	17.6626	0.7337	17.3853	0.81688	14.3165	0.73389	15.0386	1.24255	33.6017	1.22085	30.9285
0.87834	29.4716	0.66053	13.179	0.66066	13.8466	0.63793	11.4616	0.67502	15.9256	0.88504	16.9887	0.94585	17.6745	0.73519	17.3818	0.819	14.3714	0.73535	15.0088	1.24525	33.6643	1.22336	30.965
0.8805	29.6083	0.66195	13.184	0.66243	13.8497	0.63918	11.4034	0.67638	15.898	0.88701	17.0183	0.94802	17.7365	0.737	17.4996	0.82068	14.3094	0.73709	15.073	1.24812	33.855	1.22621	30.9596
0.8825	29.6398	0.6636	13.2492	0.66353	13.9364	0.64085	11.3446	0.67822	15.914	0.88905	17.2403	0.95025	17.8422	0.73841	17.4654	0.82253	14.5076	0.73884	15.098	1.25075	33.9296	1.22885	31.0903
0.88429	29.5789	0.66494	13.2537	0.66519	13.9625	0.64209	11.4911	0.67937	15.9748	0.89092	17.2329	0.95213	17.8388	0.74016	17.5535	0.82438	14.5316	0.74025	15.1666	1.25359	33.9881	1.23169	31.2047
0.88618	29.7296	0.66636	13.3321	0.66659	13.9595	0.64352	11.4088	0.68099	15.914	0.89288	17.3086	0.95434	17.9723	0.74185	17.6785	0.82604	14.5668	0.74205	15.1918	1.25629	34.0269	1.23423	31.3314
0.88847	29.8414	0.66789	13.5691	0.66816	14.0525	0.64498	11.513	0.68242	16.0894	0.89492	17.3831	0.95647	17.9646	0.74335	17.6862	0.8278	14.5916	0.74354	15.3554	1.25914	34.1836	1.23707	31.4993
0.89011	29.9209	0.66938	13.3984	0.66947	14.0788	0.64641	11.5653	0.6841	16.2446	0.89691	17.3899	0.95851	18.0771	0.74511	17.7409	0.83	14.6707	0.74536	15.4023	1.26185	34.2974	1.23967	31.5653
0.89214	30.0064	0.67077	13.5048	0.67101	14.1085	0.64771	11.6386	0.68539	16.1785	0.89869	17.4721	0.96056	18.118	0.74657	17.807	0.83146	14.8277	0.74683	15.5062	1.2646	34.4488	1.24241	31.5189
0.89412	30.0005	0.6723	13.5901	0.67248	14.2248	0.64924	11.6477	0.68704	16.3337	0.90088	17.5686	0.96282	18.0911	0.74844	17.9659	0.83346	14.8758	0.74856	15.49	1.26739	34.6001	1.24507	31.6873
0.89599	30.0713	0.67361	13.5882	0.67405	14.3122	0.65053	11.6653	0.68839	16.3418	0.90284	17.5516	0.96484	18.2216	0.74982	17.9598	0.83526	14.9066	0.75023	15.5092	1.27026	34.528	1.24788	31.8209
0.89788	30.1185	0.67543	13.5613	0.67527	14.3948	0.65215	11.7763	0.69018	16.406	0.9046	17.6498	0.96697	18.3043	0.75165	18.0204	0.83691	14.9099	0.75166	15.6484	1.27289	34.6685	1.25046	31.799
0.90015	30.2811	0.67659	13.6764	0.67696	14.4689	0.65347	11.7162	0.6913	16.3972	0.90663	17.6044	0.96898	18.3087	0.75331	18.0451	0.8389	14.9572	0.7535	15.5998	1.27567	34.7078	1.25323	31.9467
0.90182	30.1553	0.67816	13.7373	0.67839	14.5107	0.65481	11.7736	0.69308	16.5768	0.90881	17.7103	0.97112	18.4199	0.75472	18.217	0.84075	15.0666	0.75497	15.7265	1.27857	34.866	1.25597	32.0541
0.9038	30.3237	0.67962	13.7334	0.67977	14.5251	0.65633	11.8525	0.69447	16.6174	0.91051	17.8565	0.97343	18.4395	0.75653	18.2257	0.84239	15.0881	0.75684	15.7227	1.2813	34.9671	1.25871	32.2884
0.90578	30.3171	0.68116	13.8713	0.68126	14.5773	0.65773	11.8599	0.69598	16.6329	0.9127	17.8984	0.97519	18.5214	0.75797	18.2289	0.84434	15.1444	0.75827	15.8021	1.284	35.0342	1.26143	32.379
0.90782	30.3877	0.68244	13.8581	0.6827	14.6335	0.65908	11.9145	0.69743	16.6621	0.9146	17.8478	0.97749	18.6359	0.75994	18.3548	0.84609	15.1605	0.75996	15.8102	1.28679	35.1429	1.26408	32.3957
0.90958	30.5019	0.68409	13.9512	0.68423	14.7337	0.66052	11.9227	0.69896	16.893	0.91642	18.0597	0.97958	18.6969	0.76129	18.4466	0.84793	15.1974	0.76166	15.8147	1.28973	35.2402	1.26696	32.485
0.91177	30.5498	0.68532	14.0655	0.68572	14.6131	0.6619	11.9873	0.70046	16.8452	0.91843	18.0396	0.98166	18.731	0.76307	18.4978	0.8498	15.272	0.7631	15.8112	1.29234	35.3381	1.26964	32.5493
0.91353	30.6902	0.68719	14.1122	0.68708	14.8661	0.66343	12.1401	0.70203	16.9017	0.92074	18.1038	0.98362	18.6635	0.76469	18.5686	0.85142	15.3343	0.76494	16.0725	1.29507	35.4243	1.27231	32.5983
0.91554	30.5566	0.68829	14.1176	0.68862	14.8482	0.66483	12.1282	0.7034	17.0256	0.92229	18.1897	0.9859	18.8762	0.76616	18.5832	0.85349	15.3222	0.76644	16.054	1.29793	35.6426	1.27505	32.6722
0.91751	30.8163	0.68998	14.1518	0.69013	14.8927	0.66609	12.1616	0.70499	17.0235	0.92439	18.2984	0.988	18.8332	0.76799	18.7082	0.85514	15.4817	0.76824	16.2004	1.30083	35.5509	1.27789	32.9541
0.91952	30.8321	0.69128	14.1187	0.69146	14.9954	0.66766	12.1001	0.70653	17.1274	0.92641	18.2671	0.99004	18.9949	0.76944	18.5264	0.85701	15.5038	0.76965	16.1271	1.30332	35.7632	1.28046	32.856
0.92127	30.8631	0.69289	14.1839	0.69303	15.0006	0.669	12.1686	0.70788	17.15	0.92832	18.3746	0.99198	19.0431	0.77139	18.8349	0.8589	15.5715	0.77139	16.2623	1.30626	35.7225	1.28324	32.9492
0.92341	30.876	0.69418	14.229	0.69439	15.0912	0.67047	12.156	0.70952	17.2113	0.93017	18.3451	0.99421	19.1558	0.77269	18.8114	0.86063	15.5611	0.77309	16.3195	1.30897	35.9794	1.28587	33.0474
0.92538	30.9986	0.69584	14.3345	0.69612	15.0596	0.67181	12.2945	0.71087	17.2523	0.93249	18.4585	0.99658	19.2283	0.77448	18.9492	0.86233	15.6359	0.77458	16.3744	1.31181	35.9989	1.28875	33.194
0.92726	31.0854	0.6971	14.4956	0.69733	15.1129	0.67325	12.2918	0.7127	17.3209	0.93412	18.5772	0.99831	19.1457	0.77614	19.0583	0.8645	15.7109	0.77635	16.3428	1.31444	36.0311	1.29124	33.3117
0.92912	31.0747	0.69895	14.4907	0.69886	15.1407	0.67469	12.3234	0.71384	17.2612	0.93622	18.5574	1.00049	19.3414	0.77762	18.9846	0.86603	15.8065	0.77782	16.4162	1.3173	36.2236	1.29403	33.3816
0.93122	31.1789	0.69999	14.5321	0.70031	15.2571	0.67621	12.429	0.71551	17.3672	0.93824	18.5945	1.00261	19.3414	0.77946	19.1499	0.86798	15.8677	0.77967	16.4933	1.31998	36.2754	1.2967	33.3963
0.93305	31.2017	0.70172	14.7233	0.70185	15.321	0.67737	12.4399	0.71692	17.6172	0.94018	18.5889	1.00482	19.4558	0.78086	19.2254	0.8698	15.8261	0.78107	16.5072	1.3228	36.3172	1.29944	33.4546
0.93507	31.255	0.70306	14.5666	0.70316	15.4434	0.67905	12.5793	0.71851	17.664	0.94191	18.7365	1.00677	19.4003	0.78282	19.2071	0.87145	15.8578	0.78288	16.744	1.32551	36.4808	1.30207	33.6457
0.93709	31.3882	0.7046	14.703	0.70486	15.325	0.68034	12.6039	0.71987	17.5943	0.94416	18.7936	1.00889	19.589	0.78409	19.3702	0.87338	16.0265	0.78457	16.6475	1.32835	36.494	1.3049	33.6923
0.93893	31.5238	0.70596	14.7455	0.70607	15.4506	0.68179	12.6426	0.72156	17.6467	0.9461	18.9304	1.01103	19.5463	0.78593	19.421	0.87533	15.9795	0.78596	16.7344	1.33098	36.5412	1.30755	33.8135
0.94079	31.3862	0.70754	14.7749	0.70791	15.5684	0.68311	12.6871	0.72285	17.7059	0.948	18.8904	1.01321	19.6823	0.78763	19.6351	0.87695	16.0594	0.78776	16.7505	1.3338	36.71	1.31023	33.9551
0.9429	31.4765	0.70886	14.8227	0.70901	15.5472	0.68463	12.6402	0.72468	17.7862	0.94992	18.9448	1.01517	19.6909	0.78908	19.4905	0.87884	16.0926	0.78921	16.8181	1.33652	36.9039	1.31309	33.9939
0.9449	31.5229	0.71061	14.8755	0.71061	15.5657	0.68594	12.7658	0.7258	17.8207	0.95193	19.0462	1.01726	19.8069	0.79089	19.5658	0.88064	16.1365	0.79117	16.7501	1.33934	36.8003	1.31583	34.1055
0.94665	31.5588	0.71172	14.7728	0.71205	15.6796	0.68764	12.8702	0.72751	18.0168	0.95376	19.0325	1.01966	19.8905	0.79225	19.595	0.88241	16.1447	0.79254	16.8585	1.34208	37.07	1.31846	34.1421
0.94877	31.6363	0.71341	15.0073	0.71364	15.7994	0.68873	12.7979	0.72899	17.9209	0.9559	19.2239	1.02145	19.8912	0.79424	19.745	0.88439	16.3248	0.7943	16.8878	1.34477	37.0958	1.32117	34.2504
0.95066	31.7641	0.71483	15.0206	0.71491	15.8211	0.69041	12.8872	0.73049	18.1133	0.95792	19.2639	1.02366	19.99	0.79557	19.773	0.88595	16.332	0.79593	17.0627	1.3476	37.1123	1.32414	34.3851
0.95253	31.8782	0.71632	15.0206	0.71657	15.9003	0.69162	13.0462	0.73195	18.0919	0.95977	19.3182	1.02572	20.0174	0.79743	19.9117	0.88799	16.3714	0.79739	17.1092	1.35051	37.2112	1.32671	34.5551
0.95453	31.8802	0.71771	15.1206	0.71781	15.9299	0.69317	13.0784	0.73344	18.179	0.96166	19.2852	1.0279	20.1092	0.79898	19.8072	0.88962	16.3347	0.79923	17.0277	1.35313	37.4291	1.32939	34.5145
0.95661	31.9805	0.7192	15.2177	0.71965	15.9448	0.69444	13.0572	0.73501	18.2236	0.9638	19.4473	1.02989	20.1375	0.80048	19.9843	0.8915	16.4377	0.80069	17.1669	1.35583	37.4905	1.33209	34.5801
0.95827	32.0292	0.72067	15.2732	0.72072	16.0184	0.69601	13.0355	0.73649	18.2998	0.96574	19.4227	1.03202	20.2653	0.80225	20.0276	0.89344	16.5598	0.80262	17.2321	1.35886	37.6025	1.33498	34.7664
0.96048	32.1152	0.72222	15.361	0.72246	16.0359	0.69727	13.0948	0.73793	18.1819	0.96756	19.4427	1.03422	20.3004	0.80366	20.0581	0.89516	16.5916	0.80392	17.2866	1.36157	37.7977	1.33747	34.8058
0.96243	32.1033	0.72355	15.3278	0.72378	16.242	0.69902	13.2594	0.73949	18.3635	0.96967	19.6164	1.03627	20.3345	0.80573	20.1967	0.89683	16.5463	0.80572	17.4356	1.36423	37.7954	1.34024	34.8942
0.96418	32.1439	0.72518	15.3832	0.72533	16.1577	0.70004	13.2743	0.74102	18.3649	0.97162	19.5877	1.03822	20.388	0.80699	20.1247	0.89902	16.7102	0.80739	17.4018	1.36702	37.886	1.34292	35.0153
0.96617	32.2673	0.72656	15.4188	0.72665	16.1575	0.70171	13.2032	0.74239	18.5298	0.97351	19.6012	1.04035	20.466	0.80882	20.2735	0.90047	16.6079	0.80885	17.4792	1.37	38.0154	1.34566	35.0819
0.96838	32.2943	0.72799	15.5004	0.72827	16.4016	0.70299	13.3305	0.74406	18.5192	0.97549	19.7623	1.04277	20.4733	0.81039	20.278	0.90248	16.7714	0.81069	17.4623	1.37261	38.0863	1.34821	35.2489
0.97003	32.4498	0.72947	15.4376	0.72958	16.3999	0.70452	13.3135	0.74533	18.6036	0.9776	19.7613	1.04455	20.5084	0.81191	20.3713	0.90434	16.7676	0.8121	17.5101	1.37536	38.2212	1.35117	35.3601
0.97218	32.5239	0.73084	15.5414	0.73135	16.5227	0.70578	13.4232	0.74725	18.6312	0.97931	19.8172	1.04668	20.6285	0.81374	20.4342	0.90594	16.8252	0.81406	17.5941	1.37814	38.2452	1.3537	35.3261
0.9741	32.5009	0.7325	15.7351	0.73248	16.4731	0.70738	13.4708	0.74835	18.632	0.98152	19.975	1.04885	20.7117	0.81516	20.5695	0.90786	17.0008	0.81534	17.6724	1.38108	38.2835	1.35636	35.4372
0.97591	32.5195	0.73388	15.7569	0.73417	16.4587	0.70857	13.4922	0.75007	18.6988	0.9835	19.8906	1.05098	20.6701	0.81714	20.6565	0.90979	17.0041	0.81717	17.8025	1.38359	38.4506	1.35924	35.5187
0.97787	32.5917	0.73531	15.6681	0.73552	16.6247	0.71038	13.5133	0.75142	18.8536	0.9853	20.0325	1.05304	20.7765	0.8184	20.6713	0.91145	17.1201	0.81887	17.6373	1.38654	38.5241	1.36198	35.6472
0.98017	32.6607	0.73683	15.8313	0.73703	16.5514	0.71137	13.4625	0.75305	18.8103	0.98722	20.0641	1.05499	20.796	0.82022	20.7755	0.9134	17.0349	0.82031	17.7801	1.38921	38.6046	1.36458	35.7722
0.98171	32.6949	0.73834	15.8482	0.73841	16.7086	0.713	13.5554	0.75436	18.9475	0.98948	20.1283	1.05733	20.9888	0.82183	20.8625	0.91516	17.141	0.82213	17.9648	1.39197	38.6001	1.36733	35.9281
0.98379	32.7696	0.73965	16.04	0.73993	16.7162	0.71435	13.6574	0.75605	19.1064	0.99121	20.1768	1.05944	21.0054	0.82343	20.9472	0.91688	17.229	0.82349	17.9278	1.39468	38.8665	1.37024	36.0782
0.98581	32.9186	0.74129	16.0034	0.74142	16.7159	0.7159	13.7264	0.75738	19.1247	0.99327	20.1974	1.06134	21.0218	0.82513	20.7669	0.91888	17.2832	0.82548	18.0259	1.39755	38.942	1.37286	36.0644
0.98768	32.9183	0.74257	16.0337	0.74295	16.8989	0.7171	13.8564	0.75915	19.1954	0.99524	20.3341	1.06337	21.1379	0.82654	20.9939	0.92058	17.3418	0.82681	18.0673	1.40015	38.9927	1.37554	36.1316
0.98953	32.9205	0.74434	16.0676	0.74423	16.8527	0.71871	13.8232	0.76032	19.1617	0.99712	20.3507	1.06585	21.1148	0.82857	21.0468	0.92249	17.3676	0.82867	18.1113	1.40293	39.108	1.37829	36.2669
0.99184	33.0089	0.74552	16.1641	0.74586	16.9715	0.71987	13.8283	0.76205	19.3404	0.99902	20.4169	1.06775	21.2617	0.82982	21.021	0.9242	17.3598	0.83023	18.1824	1.40571	39.23	1.38119	36.4105
0.99342	33.0306	0.74712	16.1475	0.74727	16.9512	0.72167	13.8815	0.76341	19.3006	1.00135	20.4357	1.0698	21.3624	0.83171	21.0973	0.92602	17.5189	0.83172	18.231	1.40855	39.3482	1.38364	36.4884
0.99552	33.0988	0.7485	16.1914	0.74874	17.0136	0.72272	13.9258	0.765	19.3443	1.003	20.5257	1.07186	21.3874	0.83331	21.2436	0.92796	17.4258	0.83348	18.2565	1.41121	39.3826	1.38654	36.4596
0.99755	33.3823	0.75013	16.3296	0.75018	17.1201	0.72442	13.966	0.76643	19.4473	1.00498	20.5628	1.07408	21.3954	0.83484	21.3591	0.92969	17.6437	0.83491	18.3127	1.41401	39.4195	1.38916	36.6176
0.99942	33.2536	0.75142	16.266	0.75158	17.1771	0.72569	13.8725	0.76789	19.5308	1.00704	20.6279	1.07624	21.5055	0.83657	21.3531	0.93138	17.5744	0.83696	18.4021	1.41677	39.5784	1.39186	36.6562
1.00116	33.2445	0.75301	16.4804	0.75326	17.0801	0.7272	14.0931	0.76958	19.509	1.00903	20.6956	1.07811	21.5119	0.83799	21.4606	0.93353	17.6997	0.83823	18.3467	1.41959	39.6476	1.39451	36.8611
1.00346	33.4624	0.75425	16.3348	0.75457	17.2626	0.72843	14.0338	0.77093	19.7192	1.01076	20.6016	1.08037	21.5647	0.84	21.5093	0.93498	17.6919	0.84006	18.4665	1.42234	39.6665	1.39734	36.8854
1.00525	33.4052	0.75612	16.4736	0.75601	17.3335	0.73001	14.2232	0.77243	19.6461	1.01302	20.7722	1.08249	21.6479	0.84133	21.6924	0.937	17.8178	0.84164	18.4988	1.42499	39.8982	1.39989	36.9688
1.00721	33.5615	0.7572	16.5505	0.75757	17.429	0.73119	14.1777	0.77399	19.6753	1.01478	20.8867	1.08451	21.615	0.84315	21.5881	0.93887	17.8401	0.84313	18.5594	1.4279	39.9149	1.40256	37.0148
1.00917	33.5231	0.7589	16.5544	0.75906	17.5245	0.73301	14.2798	0.77553	19.9335	1.01681	20.9214	1.08651	21.8114	0.8447	21.779	0.94047	17.8333	0.84498	18.6331	1.43072	39.9843	1.40538	37.0635
1.01107	33.6495	0.76025	16.5282	0.76038	17.4157	0.7341	14.3167	0.77686	19.895	1.01882	20.9546	1.08891	21.8711	0.84626	21.7661	0.94238	17.9409	0.84641	18.6144	1.43345	40.0479	1.40815	37.2324
1.01287	33.5791	0.76184	16.708	0.76198	17.4861	0.73567	14.2781	0.77854	19.9101	1.02082	21.0373	1.0908	21.9221	0.84799	21.7841	0.94433	17.8499	0.84837	18.714	1.43612	40.363	1.41073	37.3516
1.01515	33.813	0.76315	16.7642	0.76326	17.5379	0.737	14.353	0.77981	20.0006	1.02259	21.1154	1.09299	22.0459	0.84947	21.8903	0.94595	18.019	0.84964	18.7705	1.43911	40.3526	1.4135	37.4142
1.01697	33.8872	0.76475	16.8565	0.76506	17.6318	0.73852	14.3626	0.78173	20.024	1.0247	21.0853	1.09501	21.9877	0.85148	22.0111	0.94793	18.0974	0.85146	18.8533	1.44181	40.3323	1.41633	37.5243
1.01886	33.825	0.766	16.765	0.76625	17.6623	0.73976	14.4781	0.78284	20.0681	1.02672	21.1708	1.09718	22.1464	0.85273	21.9909	0.94968	18.0784	0.85308	19.0017	1.44452	40.504	1.41901	37.5438
1.0208	33.9537	0.76784	16.9583	0.76785	17.7716	0.74137	14.4734	0.78458	20.1662	1.02865	21.2782	1.09929	22.1711	0.85452	22.1569	0.95136	18.1457	0.85465	18.9404	1.44728	40.6439	1.42176	37.6529
1.02287	33.9453	0.76898	16.96	0.76923	17.8089	0.74257	14.6455	0.78589	20.1967	1.03051	21.3559	1.10121	22.2307	0.85612	22.0703	0.95337	18.2072	0.85637	18.9455	1.45024	40.8034	1.42438	37.8793
1.02467	34.0659	0.77068	17.005	0.77081	17.7723	0.74429	14.5818	0.78753	20.3763	1.03258	21.2663	1.10355	22.3107	0.85771	22.1946	0.95508	18.3275	0.85778	19.0471	1.4528	40.7841	1.4273	37.8374
1.02673	34.1874	0.77198	16.9676	0.77211	17.9078	0.74545	14.5115	0.78887	20.3192	1.03452	21.4429	1.10561	22.3442	0.85946	22.3242	0.95696	18.2488	0.8598	19.1808	1.45563	40.9158	1.42991	37.9567
1.02866	34.2301	0.77353	17.1079	0.77376	17.95	0.74695	14.5614	0.79052	20.4164	1.03646	21.4732	1.10756	22.4474	0.86086	22.2956	0.95875	18.3839	0.86106	19.1447	1.45839	40.9127	1.43267	38.0358
1.03056	34.2353	0.77486	17.0893	0.775	18.0391	0.74834	14.7981	0.79191	20.5157	1.03852	21.6573	1.10955	22.4836	0.86287	22.4332	0.96052	18.5433	0.86295	19.1867	1.46124	40.9111	1.43533	38.0432
1.03254	34.3553	0.77646	17.1874	0.77689	17.9926	0.74987	14.6783	0.79365	20.5098	1.04045	21.6692	1.11199	22.511	0.86413	22.4534	0.96236	18.5581	0.86456	19.3054	1.46378	41.1626	1.43812	38.1922
1.03454	34.4439	0.77785	17.2932	0.77793	18.0892	0.75116	14.8481	0.79483	20.582	1.04229	21.691	1.11399	22.5111	0.86591	22.4717	0.96426	18.498	0.86608	19.3317	1.46675	41.2507	1.44077	38.3632
1.03639	34.4859	0.77951	17.4773	0.77962	18.0933	0.75264	14.8117	0.79655	20.6237	1.04441	21.6576	1.11601	22.6859	0.86761	22.5959	0.9659	18.6265	0.86781	19.3496	1.46939	41.2238	1.44351	38.4994
1.03835	34.5351	0.78069	17.4261	0.78098	18.2851	0.7539	14.8216	0.79797	20.7968	1.04652	21.8329	1.11802	22.6745	0.86917	22.8168	0.96805	18.6569	0.86922	19.36	1.47218	41.4081	1.44614	38.4406
1.04043	34.401	0.78232	17.59	0.78256	18.2743	0.75558	14.9543	0.79944	20.673	1.04816	21.768	1.12028	22.7654	0.87084	22.7525	0.9695	18.5837	0.87125	19.414	1.47485	41.413	1.44891	38.6866
1.04235	34.6375	0.78374	17.5293	0.78387	18.2511	0.75683	14.8848	0.801	20.8889	1.05029	21.9357	1.12249	22.8642	0.8723	22.8135	0.97147	18.7245	0.87257	19.4284	1.47778	41.5058	1.45154	38.6576
1.04421	34.6519	0.78523	17.5131	0.7855	18.4058	0.75823	14.9616	0.80239	20.8564	1.05233	21.9136	1.12428	22.8667	0.87429	22.846	0.9734	18.7362	0.87439	19.6368	1.4804	41.6357	1.45431	38.7131
1.04621	34.6765	0.78668	17.624	0.78674	18.4604	0.75972	15.082	0.80409	20.9547	1.05413	21.9119	1.12653	22.9072	0.87556	22.8776	0.97502	18.8631	0.87595	19.5901	1.48316	41.7562	1.45699	38.8689
1.04815	34.869	0.78814	17.614	0.78859	18.4297	0.76118	15.02	0.80544	21	1.0561	22.0561	1.12873	23.0001	0.87744	22.9636	0.97686	18.858	0.87748	19.7968	1.48594	41.8562	1.45962	38.9614
1.05006	34.7875	0.7896	17.6612	0.78964	18.604	0.76249	15.0047	0.80692	21.0911	1.05832	22.2045	1.13075	23.0706	0.879	22.9858	0.9789	18.9548	0.87924	19.7333	1.48878	41.8503	1.46247	39.0377
1.05217	34.7385	0.79117	17.7701	0.79134	18.6881	0.76397	15.2516	0.80849	21.1532	1.05994	22.0825	1.13267	23.1128	0.8806	23.2325	0.98042	19.0565	0.8807	19.8534	1.49144	42.0858	1.46517	39.2372
1.05403	34.9483	0.79243	17.8049	0.79274	18.6622	0.76527	15.2758	0.81008	21.2654	1.06211	22.128	1.13499	23.2652	0.88224	23.1285	0.98248	19.0512	0.88272	19.8287	1.49425	42.124	1.4679	39.1565
1.05585	34.9888	0.79401	17.8786	0.79429	18.707	0.76681	15.2562	0.81138	21.1004	1.06411	22.3122	1.13708	23.1794	0.88375	23.2205	0.98422	18.9749	0.88396	19.8308	1.49704	42.1736	1.47055	39.4811
1.0579	35.159	0.79556	17.8843	0.7956	18.7908	0.76826	15.3503	0.81306	21.2689	1.06594	22.3204	1.1392	23.3544	0.88577	23.2872	0.98589	19.0696	0.88575	19.9145	1.49982	42.241	1.47345	39.3848
1.06003	35.1242	0.79694	17.9023	0.79719	18.7558	0.76958	15.3511	0.81431	21.2836	1.06785	22.4019	1.14118	23.3943	0.88702	23.4182	0.98789	19.0437	0.88737	20.0009	1.5026	42.3955	1.47608	39.5512
1.06171	35.1721	0.79841	18.1085	0.79852	18.8298	0.77109	15.3625	0.81619	21.5744	1.07013	22.4774	1.14329	23.4858	0.88885	23.3644	0.98959	19.2435	0.88894	20.0158	1.50531	42.6212	1.47883	39.6082
1.06377	35.2285	0.79978	18.0275	0.80022	18.8722	0.77248	15.5071	0.81732	21.4676	1.07182	22.5114	1.14559	23.4449	0.8904	23.4742	0.9915	19.3251	0.8907	20.036	1.50817	42.6162	1.48146	39.6219
1.06577	35.2567	0.80141	18.1759	0.80142	18.878	0.77384	15.3913	0.81912	21.4952	1.07385	22.5749	1.14749	23.5034	0.89201	23.5465	0.99332	19.2219	0.8921	20.1435	1.51096	42.6885	1.48438	39.6981
1.0676	35.4417	0.80279	18.222	0.80314	19.1186	0.77525	15.4623	0.82043	21.5679	1.07584	22.6089	1.14966	23.6586	0.8937	23.5358	0.99504	19.385	0.89412	20.1044	1.51365	42.7809	1.48693	39.8366
1.06956	35.2993	0.80426	18.1352	0.80446	19.0591	0.77667	15.5322	0.82204	21.573	1.07777	22.7906	1.15176	23.8296	0.89522	23.7098	0.99689	19.4341	0.89537	20.2894	1.51641	42.782	1.48968	39.9905
1.0717	35.3363	0.80576	18.1987	0.80596	19.1794	0.77816	15.6182	0.82337	21.7333	1.07965	22.6873	1.15385	23.7522	0.89723	23.8119	0.99874	19.4774	0.89716	20.4085	1.51934	42.9339	1.49235	40.1013
1.07334	35.4734	0.80728	18.3337	0.80734	19.0783	0.77963	15.6856	0.82498	21.8085	1.08187	22.8747	1.15587	23.8432	0.89844	23.7436	1.00041	19.5163	0.89886	20.317	1.522	42.9521	1.49519	40.1999
1.07543	35.6486	0.8086	18.3801	0.80882	19.2774	0.78084	15.6456	0.82637	21.8322	1.08365	22.8776	1.15811	23.8546	0.90025	23.8798	1.00256	19.5386	0.90039	20.4188	1.52474	43.147	1.49769	40.1414
1.07755	35.5568	0.81016	18.4627	0.81033	19.3958	0.7824	15.5053	0.82813	21.8136	1.0856	22.9421	1.16015	23.9841	0.90184	23.8796	1.00405	19.5551	0.90208	20.5461	1.5275	43.2478	1.50053	40.3238
1.07928	35.6466	0.81149	18.4714	0.81189	19.4831	0.78378	15.7836	0.82935	22.0347	1.08759	22.967	1.16227	24.1489	0.90352	24.0069	1.00596	19.6973	0.90353	20.6014	1.53046	43.3751	1.50319	40.3803
1.08118	35.8111	0.81328	18.4873	0.81318	19.4471	0.78522	15.8572	0.83105	22.0386	1.08971	23.0597	1.16427	24.1059	0.90513	24.1596	1.0079	19.721	0.90555	20.4639	1.53303	43.4109	1.5059	40.5088
1.08344	35.7992	0.81448	18.7022	0.81479	19.4988	0.7866	15.987	0.83248	22.0528	1.09149	23.015	1.16641	24.0986	0.90665	24.0506	1.00955	19.7394	0.9068	20.701	1.5358	43.4793	1.50858	40.6212
1.08506	35.9245	0.81607	18.6871	0.81623	19.5702	0.78804	15.8855	0.8339	22.0934	1.09355	23.1844	1.16871	24.1727	0.90864	24.1741	1.01134	19.7807	0.90868	20.6821	1.53862	43.5804	1.51144	40.624
1.08718	35.9968	0.81744	18.6023	0.8176	19.5978	0.78938	15.9307	0.83549	22.2061	1.09549	23.2564	1.17049	24.2407	0.90985	24.2757	1.01347	19.9298	0.91025	20.6314	1.54148	43.6095	1.51401	40.7703
1.08918	35.9752	0.81901	18.7411	0.81917	19.5547	0.79101	16.0062	0.83688	22.2318	1.09751	23.3572	1.1727	24.2849	0.91174	24.362	1.01489	19.8399	0.91183	20.7772	1.54398	43.7676	1.51671	40.9147
1.09096	36.0205	0.82031	18.8084	0.82053	19.6753	0.79214	16.0948	0.83859	22.272	1.09939	23.3318	1.17491	24.4031	0.9133	24.395	1.01698	19.9526	0.91349	20.8539	1.54696	43.8885	1.5196	40.9622
1.09286	36.1593	0.82199	18.8979	0.82219	19.8703	0.79373	16.0718	0.83992	22.3057	1.10147	23.3662	1.17697	24.4755	0.91489	24.3777	1.01879	20.0027	0.91499	20.8699	1.54966	44.0111	1.52227	41.012
1.09521	36.1743	0.82325	18.9377	0.82351	19.7987	0.79514	16.1265	0.84148	22.4877	1.10333	23.3747	1.1789	24.466	0.91657	24.4982	1.02039	20.0139	0.91701	20.9215	1.55242	44.1888	1.52493	41.1441
1.09683	36.2082	0.82509	19.0831	0.82498	19.9008	0.79661	16.1592	0.84293	22.4065	1.10526	23.4564	1.18111	24.6574	0.91807	24.5279	1.02234	20.0937	0.91826	20.9119	1.55511	44.2409	1.52766	41.1218
1.09883	36.3563	0.82614	19.0888	0.82645	19.8416	0.79787	16.2163	0.84457	22.4922	1.1074	23.4158	1.18331	24.6676	0.92	24.6177	1.0241	20.2799	0.92009	21.1046	1.558	44.3358	1.53058	41.3139
1.10083	36.3676	0.82779	19.0227	0.82802	19.9374	0.7994	16.2161	0.8459	22.6089	1.10931	23.6521	1.18541	24.6726	0.92135	24.8164	1.02596	20.2336	0.92164	21.1317	1.56063	44.2859	1.53309	41.357
1.10274	36.2544	0.82917	19.0802	0.82937	19.9785	0.80066	16.2211	0.84752	22.6138	1.11112	23.6225	1.18731	24.6887	0.92316	24.7154	1.02788	20.3224	0.92324	21.2021	1.56338	44.3897	1.53582	41.4855
1.10462	36.5575	0.83082	19.1403	0.83092	20.1634	0.80238	16.2837	0.8488	22.8043	1.11322	23.7338	1.18946	24.7409	0.92469	24.8432	1.02954	20.4181	0.92494	21.1437	1.56621	44.4862	1.53859	41.4837
1.10686	36.5441	0.83207	19.2102	0.83218	20.2531	0.80347	16.3737	0.8507	22.7486	1.1153	23.7773	1.19188	24.918	0.92635	24.8976	1.03138	20.4368	0.92646	21.2481	1.56903	44.6384	1.54139	41.7036
1.10853	36.5047	0.83369	19.297	0.83401	20.2454	0.80511	16.4154	0.85181	22.7982	1.11703	23.8	1.19366	24.9777	0.92795	24.8996	1.03325	20.4912	0.92847	21.2551	1.57166	44.7185	1.54384	41.7698
1.11052	36.7197	0.83501	19.33	0.83516	20.2351	0.80643	16.5269	0.85359	22.7741	1.11917	23.9266	1.19581	24.9936	0.92954	25.0072	1.03492	20.4418	0.92968	21.3401	1.57447	44.6971	1.54676	41.7629
1.11258	36.8028	0.83676	19.4021	0.83677	20.3312	0.80792	16.4366	0.85494	23.0256	1.12111	23.8751	1.19793	25.0614	0.93148	25.1334	1.03708	20.579	0.93149	21.397	1.57729	44.8783	1.54939	41.9261
1.11448	36.7948	0.83785	19.3924	0.83818	20.384	0.80916	16.5713	0.85653	23.0138	1.12291	24.0611	1.20011	25.1054	0.93274	25.1386	1.0386	20.7041	0.93309	21.5015	1.58006	44.9635	1.55207	41.9536
1.11629	36.8708	0.83959	19.4557	0.83978	20.4586	0.81073	16.6138	0.85792	23.1314	1.12495	24.0592	1.20217	25.2515	0.93457	25.1778	1.04048	20.7098	0.93475	21.531	1.58282	45.0789	1.55476	42.1551
1.11843	36.8901	0.84096	19.6073	0.84107	20.4771	0.81199	16.6714	0.85947	23.132	1.12721	24.059	1.20418	25.2004	0.93609	25.2624	1.04236	20.776	0.93637	21.5409	1.58548	45.0535	1.55762	42.3156
1.12026	36.9801	0.84245	19.637	0.84269	20.4993	0.81379	16.733	0.86088	23.2144	1.12878	24.0867	1.20637	25.2765	0.93776	25.314	1.0441	20.6756	0.93789	21.5958	1.5884	45.2213	1.56017	42.3001
1.12227	37.0659	0.8438	19.4816	0.84391	20.505	0.81482	16.7483	0.86261	23.1579	1.1309	24.2531	1.20854	25.3218	0.93943	25.4305	1.04587	20.7363	0.93987	21.6154	1.5912	45.2818	1.56286	42.4138
1.12417	37.0881	0.84538	19.6295	0.84577	20.6403	0.81645	16.7516	0.86391	23.3127	1.13294	24.3339	1.21048	25.4955	0.94097	25.4584	1.04803	20.8387	0.94109	21.7932	1.5939	45.3498	1.56575	42.5078
1.12621	37.0739	0.84673	19.7744	0.84691	20.6893	0.81774	16.7391	0.86554	23.2898	1.1348	24.3553	1.21254	25.3979	0.94287	25.5633	1.04942	20.9031	0.94298	21.7335	1.5966	45.4597	1.56848	42.568
1.128	37.1395	0.84844	19.8045	0.8486	20.6916	0.81925	16.7166	0.86699	23.4836	1.13666	24.4665	1.21493	25.6167	0.94418	25.5919	1.05145	20.9313	0.94455	21.9014	1.59962	45.5738	1.57109	42.7125
1.13011	37.2138	0.84963	19.8942	0.8499	20.8853	0.82051	16.8585	0.86844	23.5394	1.13898	24.5049	1.21674	25.5911	0.94595	25.6764	1.05334	21.0517	0.94613	21.782	1.60229	45.6833	1.57382	42.6688
1.13203	37.3565	0.85128	19.9743	0.85148	20.9518	0.82214	16.9923	0.86997	23.5457	1.1406	24.4308	1.21896	25.6634	0.94757	25.7936	1.05496	21.0983	0.94781	22.0606	1.60497	45.7232	1.57673	42.9293
1.13395	37.3319	0.85268	19.8496	0.85278	20.9311	0.82335	16.9623	0.87139	23.6333	1.14273	24.6176	1.221	25.7859	0.94924	25.8673	1.05691	21.1419	0.94931	21.9832	1.60772	45.8689	1.57931	42.8985
1.13579	37.4394	0.85412	20.0806	0.85442	21.0616	0.82515	17.087	0.87315	23.7148	1.14471	24.5667	1.2232	25.7684	0.95084	25.8587	1.05865	21.0298	0.95125	22.1967	1.61072	45.9672	1.58207	43.0023
1.13791	37.4657	0.85556	20.035	0.85572	20.9876	0.82613	17.0904	0.87443	23.812	1.1466	24.6787	1.22521	25.8012	0.9524	25.9941	1.06042	21.1727	0.95258	22.1167	1.61327	46.0233	1.58471	43.1217
1.13982	37.5584	0.85707	20.2037	0.8575	21.0808	0.82773	17.2163	0.87597	23.8061	1.14841	24.7394	1.22729	25.909	0.95431	26.0537	1.06244	21.338	0.95439	22.1148	1.61608	46.0816	1.58759	43.2008
1.14168	37.5739	0.85861	20.1935	0.85862	21.1271	0.82907	17.1482	0.87743	23.7089	1.15074	24.8228	1.2295	26.0129	0.95564	25.9734	1.06411	21.2704	0.95593	22.2983	1.61885	46.1441	1.5901	43.2871
1.14373	37.6264	0.86005	20.1293	0.86026	21.2549	0.83068	17.1714	0.87905	23.918	1.15254	24.9348	1.23157	26.0398	0.95749	26.0676	1.0659	21.3496	0.95757	22.3009	1.62172	46.1812	1.59298	43.3979
1.14565	37.7175	0.86139	20.2204	0.86164	21.1424	0.83187	17.2231	0.88041	24.0563	1.15446	24.9114	1.23352	26.0527	0.95899	26.2861	1.06776	21.4642	0.9592	22.2853	1.62424	46.2539	1.59555	43.486
1.14751	37.7877	0.86296	20.2627	0.8632	21.1062	0.83347	17.3592	0.88209	24.0055	1.15643	24.9742	1.23564	26.1561	0.96066	26.139	1.06939	21.4474	0.96077	22.3401	1.62723	46.4249	1.59829	43.6415
1.14963	37.8798	0.86443	20.3386	0.86457	21.3857	0.83467	17.3331	0.88331	24.1497	1.15845	25.1421	1.23804	26.1946	0.96226	26.3058	1.07157	21.5471	0.96272	22.44	1.62986	46.5386	1.60098	43.6558
1.15156	37.8694	0.86582	20.3636	0.86612	21.4395	0.83645	17.5055	0.8852	24.244	1.16031	25.005	1.23988	26.2655	0.96383	26.3366	1.07315	21.6735	0.96396	22.4005	1.63256	46.6252	1.60373	43.6685
1.15333	38.0091	0.86741	20.4355	0.86745	21.4588	0.83748	17.4438	0.88633	24.1843	1.16242	25.0577	1.24199	26.3957	0.96575	26.5447	1.07498	21.6324	0.96581	22.4298	1.63534	46.7865	1.60632	43.828
1.15542	38.0008	0.86872	20.5037	0.86916	21.5125	0.83909	17.4914	0.888	24.3781	1.16437	25.237	1.24407	26.2966	0.96709	26.4858	1.07685	21.6317	0.96734	22.6321	1.63824	46.6843	1.60908	43.945
1.15745	38.0497	0.87041	20.5602	0.87032	21.5983	0.84044	17.4345	0.88947	24.2701	1.16627	25.3437	1.24634	26.4871	0.96891	26.6094	1.07858	21.753	0.969	22.6474	1.64084	46.8416	1.61184	44.0063
1.15922	38.1414	0.8717	20.7165	0.87195	21.5413	0.84197	17.6113	0.89106	24.3816	1.16819	25.3011	1.2484	26.4885	0.97042	26.6114	1.08039	21.7865	0.97067	22.7489	1.64355	46.9705	1.61461	43.9705
1.16124	38.0594	0.87315	20.6336	0.87346	21.7377	0.84317	17.5822	0.89239	24.5666	1.17032	25.4365	1.25029	26.5921	0.97212	26.7554	1.08251	21.8397	0.9722	22.7412	1.64643	47.1067	1.61725	44.0702
1.16332	38.2026	0.87469	20.7189	0.87491	21.7227	0.84479	17.5336	0.89397	24.4018	1.1722	25.4343	1.25254	26.6671	0.97366	26.6626	1.08395	21.8485	0.97413	22.8662	1.64924	47.1582	1.61997	44.1724
1.165	38.2029	0.87627	20.8042	0.87629	21.7664	0.84597	17.6719	0.89539	24.5158	1.1741	25.5835	1.25475	26.6961	0.97528	26.7493	1.08594	21.8758	0.97542	22.7916	1.65188	47.2279	1.62285	44.4055
1.1672	38.2657	0.87755	20.8775	0.87775	21.8309	0.84771	17.7334	0.89707	24.5655	1.17618	25.5395	1.25671	26.7584	0.97717	26.9424	1.0878	22.0493	0.97719	22.9414	1.65469	47.3087	1.62551	44.4112
1.16911	38.3559	0.87918	20.8872	0.87925	21.8906	0.84888	17.7647	0.89837	24.732	1.17819	25.5792	1.25869	26.7313	0.97851	26.9007	1.08948	22.0892	0.97882	22.9652	1.65753	47.3222	1.62825	44.6641
1.1709	38.3051	0.88044	21.0242	0.88079	21.9297	0.85039	17.7382	0.90001	24.7672	1.18	25.5557	1.2611	26.8996	0.98032	27.0838	1.09137	22.1437	0.98048	22.9826	1.6603	47.5045	1.63091	44.585
1.17289	38.4939	0.88225	21.016	0.88214	22.0215	0.85175	17.812	0.90152	24.7799	1.18206	25.6822	1.26305	27.0355	0.98179	27.0125	1.09322	22.1185	0.98207	23.0477	1.66308	47.6429	1.63376	44.6343
1.17515	38.459	0.88338	21.0795	0.88371	22.0434	0.85327	17.915	0.90292	24.8562	1.18405	25.826	1.26515	27.0538	0.98359	27.1757	1.09493	22.1252	0.98364	23.1488	1.66572	47.6583	1.63641	44.7751
1.17674	38.6167	0.88503	21.0503	0.88518	22.1876	0.8545	17.9689	0.90445	24.8851	1.18583	25.7639	1.26715	27.1014	0.98508	27.1806	1.09689	22.2903	0.98555	23.1472	1.6687	47.7942	1.63913	44.8395
1.17885	38.814	0.88639	21.0985	0.88656	22.2159	0.85608	18.0961	0.90586	24.953	1.18808	25.8935	1.26938	27.2904	0.9867	27.2211	1.09866	22.3768	0.98687	23.1337	1.67143	47.823	1.64175	44.9714
1.18081	38.8079	0.88795	21.257	0.88805	22.1729	0.85735	18.0081	0.90763	24.949	1.18996	25.8854	1.27158	27.229	0.98859	27.2411	1.10044	22.3192	0.98872	23.3235	1.67419	48.044	1.64456	45.0735
1.1826	38.7201	0.88924	21.2646	0.88944	22.3243	0.85906	18.096	0.90892	25.114	1.19173	26.0466	1.27345	27.255	0.98994	27.382	1.10232	22.4156	0.99024	23.259	1.67687	47.9738	1.64716	45.0638
1.18457	38.8415	0.89092	21.3206	0.89112	22.3617	0.86022	18.1517	0.91051	25.1202	1.19374	25.9472	1.27569	27.3343	0.99173	27.3915	1.10394	22.4898	0.99189	23.3598	1.67983	48.0741	1.64993	45.136
1.18686	38.8708	0.89212	21.3266	0.89247	22.3613	0.86166	18.1313	0.91193	25.2211	1.19598	26.1327	1.27779	27.3702	0.99329	27.4707	1.10606	22.4992	0.9935	23.4539	1.68252	48.2001	1.65255	45.3043
1.1884	38.9228	0.89405	21.3851	0.89394	22.5021	0.8631	18.2128	0.91353	25.2916	1.19764	26.1278	1.27979	27.4557	0.99499	27.6145	1.10774	22.4772	0.99507	23.6163	1.68527	48.3321	1.6553	45.3513
1.19047	39.0307	0.89508	21.4222	0.89539	22.5693	0.86456	18.2425	0.91486	25.3064	1.19977	26.2273	1.28183	27.5007	0.99651	27.618	1.10952	22.5956	0.99701	23.4404	1.68799	48.3839	1.65798	45.49
1.19253	38.9902	0.89679	21.4328	0.89692	22.5835	0.86587	18.2959	0.91658	25.4642	1.20173	26.1584	1.28414	27.6209	0.99814	27.7021	1.1114	22.7099	0.99832	23.6289	1.69094	48.3926	1.66077	45.4991
1.19438	39.0838	0.89811	21.5063	0.89825	22.6145	0.86743	18.3268	0.91787	25.4658	1.20357	26.324	1.28615	27.5385	0.99995	27.7247	1.11312	22.6365	1.00014	23.6275	1.69347	48.5995	1.66347	45.6401
1.19619	39.1481	0.89968	21.7017	0.89989	22.7005	0.8687	18.3236	0.91974	25.5258	1.20555	26.3772	1.2882	27.6454	1.00143	27.8531	1.11489	22.7632	1.00166	23.6633	1.6963	48.6096	1.66608	45.5705
1.19851	39.0906	0.90097	21.6677	0.90117	22.6425	0.8703	18.4817	0.92081	25.5745	1.20783	26.4424	1.2903	27.7464	1.00318	27.8678	1.11706	22.7909	1.00335	23.7699	1.69907	48.7073	1.66895	45.893
1.20014	39.3627	0.90263	21.7705	0.903	22.7003	0.8716	18.5067	0.92251	25.5623	1.20945	26.6112	1.29243	27.8436	1.00468	27.8497	1.11849	22.8228	1.00491	23.8095	1.70184	48.8644	1.67169	45.8561
1.20223	39.3132	0.90393	21.8869	0.9041	22.9008	0.87293	18.583	0.92395	25.663	1.21149	26.5716	1.29471	27.8715	1.00644	27.9954	1.12043	22.8888	1.00651	23.8753	1.70446	49.001	1.67439	45.9343
1.20419	39.4939	0.90569	21.865	0.90569	22.8644	0.87446	18.6482	0.92556	25.782	1.21358	26.6276	1.29646	27.9978	1.00794	28.02	1.12232	23.0388	1.00842	23.8371	1.70742	48.9414	1.67703	46.1994
1.20608	39.4644	0.9068	21.9758	0.9071	22.9367	0.87594	18.6873	0.92693	25.7753	1.21545	26.63	1.2988	27.9305	1.00961	28.135	1.12399	22.969	1.00974	23.9116	1.71006	49.1452	1.67997	46.2567
1.20786	39.3942	0.90851	21.9328	0.90874	22.989	0.87725	18.6173	0.92847	25.8011	1.21726	26.636	1.3009	28.0847	1.0114	28.1934	1.12591	23.1226	1.01156	23.989	1.7128	49.1406	1.68262	46.3535
1.21018	39.5705	0.90982	21.9839	0.91	23.0592	0.87872	18.7084	0.93	25.8513	1.21955	26.8883	1.30291	28.1034	1.01286	28.2167	1.12774	23.2146	1.01305	24.0189	1.71555	49.2821	1.6853	46.4761
1.21195	39.6719	0.91142	22.111	0.91164	23.1484	0.88006	18.6502	0.93153	25.9746	1.22131	26.8566	1.30486	28.1834	1.01459	28.2341	1.12945	23.2236	1.01482	24.0321	1.71844	49.372	1.68797	46.5634
1.21385	39.676	0.91274	22.1069	0.91289	23.1316	0.88159	18.8285	0.93287	25.9922	1.22333	26.9453	1.30723	28.2229	1.01616	28.3388	1.13132	23.2652	1.01632	24.141	1.72108	49.4304	1.69087	46.614
1.21583	39.6096	0.91426	22.2269	0.91472	23.3117	0.88301	18.7716	0.93454	26.0636	1.22532	27.0141	1.30933	28.2612	1.01786	28.4609	1.1332	23.2338	1.01793	24.1254	1.7238	49.5794	1.69335	46.5671
1.21782	39.7369	0.91571	22.0739	0.91578	23.1483	0.88429	18.8636	0.93605	26.1738	1.22731	27.0159	1.31132	28.3374	1.01941	28.5328	1.13493	23.3333	1.01984	24.3359	1.72671	49.614	1.69613	46.6857
1.21964	39.6783	0.91732	22.2439	0.91752	23.3796	0.88585	18.9099	0.93739	26.1504	1.22908	27.1155	1.31331	28.2997	1.02105	28.5956	1.13684	23.3621	1.02117	24.3029	1.72947	49.6868	1.69883	46.8055
1.22181	39.8313	0.91855	22.2483	0.91887	23.3426	0.8872	18.9573	0.93902	26.3642	1.23131	27.2229	1.31551	28.5426	1.0228	28.6347	1.13847	23.3211	1.02297	24.2555	1.73215	49.7699	1.70151	46.9818
1.22367	39.9313	0.92023	22.4425	0.92041	23.53	0.88858	19.0161	0.94034	26.3029	1.23325	27.1851	1.31787	28.4524	1.02431	28.7066	1.14051	23.4495	1.02454	24.4311	1.73496	49.7895	1.70415	47.0547
1.22557	40.026	0.92162	22.3572	0.9217	23.4818	0.89002	19.0421	0.94212	26.494	1.23511	27.236	1.31961	28.5511	1.02597	28.7085	1.14221	23.5063	1.02623	24.4499	1.73783	50.0106	1.70701	47.1715
1.22751	40.114	0.92305	22.4684	0.92336	23.5494	0.89142	18.9678	0.9434	26.3871	1.23704	27.2245	1.32183	28.6716	1.02762	28.8118	1.14406	23.6505	1.02775	24.613	1.74052	49.9341	1.70962	47.2021
1.22959	40.0705	0.92453	22.6512	0.92461	23.6749	0.89286	19.1685	0.94501	26.4922	1.23912	27.4233	1.32395	28.8079	1.02935	28.9608	1.14593	23.5365	1.02937	24.5833	1.74335	50.1075	1.71227	47.3184
1.23138	40.2448	0.92594	22.4881	0.92642	23.7384	0.8944	19.1431	0.94643	26.4946	1.24104	27.4802	1.3261	28.6925	1.03081	28.8693	1.14764	23.6977	1.03119	24.6317	1.74603	50.2118	1.71509	47.3725
1.2334	40.2516	0.92754	22.5483	0.92754	23.6405	0.89559	19.1172	0.94805	26.6043	1.24298	27.4173	1.32804	28.8816	1.0325	28.9212	1.14937	23.7333	1.03266	24.7064	1.74896	50.3299	1.71787	47.4167
1.23537	40.2115	0.92898	22.5956	0.92923	23.7954	0.89719	19.2469	0.94933	26.6614	1.24499	27.4932	1.33025	28.9348	1.03418	29.0854	1.15158	23.7004	1.03443	24.8093	1.75164	50.4417	1.7205	47.431
1.23734	40.2933	0.93036	22.7079	0.93056	23.8676	0.89853	19.3597	0.95107	26.7733	1.24694	27.5791	1.33237	29.0021	1.03574	29.1218	1.15302	23.8391	1.03592	24.7891	1.7544	50.4901	1.72317	47.6445
1.23923	40.392	0.93191	22.8165	0.93209	23.9215	0.89997	19.279	0.95237	26.9045	1.24884	27.6588	1.33454	28.974	1.0375	29.2468	1.15497	23.8429	1.03767	24.7921	1.75716	50.4817	1.72615	47.7041
1.24127	40.3749	0.93336	22.8952	0.93344	23.8586	0.9013	19.3906	0.9542	26.7132	1.25091	27.595	1.33647	29.2004	1.03904	29.226	1.15681	23.9357	1.03916	24.8561	1.76006	50.5978	1.72874	47.8355
1.2431	40.4411	0.93475	22.7971	0.93505	23.9908	0.9028	19.3848	0.95531	26.8356	1.25287	27.7022	1.33859	29.1101	1.04076	29.2598	1.15846	23.9784	1.04085	25.0164	1.76267	50.7466	1.73143	47.8928
1.24502	40.5422	0.93632	22.9904	0.93645	24.0206	0.90417	19.3783	0.95703	26.9085	1.25469	27.8302	1.34091	29.1801	1.04222	29.419	1.16043	24.066	1.04266	24.9877	1.76548	50.8514	1.73417	47.9004
1.24721	40.6221	0.93764	23.0094	0.93806	24.1393	0.90576	19.5372	0.95842	27.0381	1.25676	27.8376	1.34276	29.2132	1.04391	29.4195	1.16237	24.0656	1.04409	25.0391	1.76821	50.8729	1.73707	48.0504
1.24903	40.5445	0.9394	23.0907	0.93927	24.0999	0.90689	19.5223	0.95997	27.1648	1.25886	28.0065	1.34499	29.3443	1.04559	29.4607	1.16393	24.0129	1.04584	25.0861	1.77115	50.9893	1.73954	48.1402
1.25084	40.7323	0.94061	23.0923	0.94091	24.1566	0.90854	19.5514	0.96144	27.0285	1.26061	27.8583	1.34706	29.3641	1.04722	29.5607	1.16588	24.1132	1.04741	25.0624	1.77369	51.044	1.74238	48.1684
1.25287	40.7934	0.94214	23.1941	0.94232	24.2902	0.9098	19.7187	0.96297	27.2598	1.26262	28.0752	1.34912	29.4486	1.04887	29.6491	1.16769	24.2672	1.0491	25.3378	1.77651	51.2079	1.74502	48.2409
1.25487	40.8815	0.94362	23.2718	0.94377	24.3694	0.91136	19.711	0.96447	27.2198	1.26477	28.149	1.3511	29.437	1.05044	29.6793	1.16946	24.2625	1.05065	25.3561	1.77929	51.1167	1.74783	48.327
1.25672	40.9565	0.94516	23.2308	0.94529	24.3883	0.91261	19.7232	0.96602	27.15	1.26644	28.0937	1.35335	29.7021	1.05216	29.7134	1.17137	24.3617	1.05228	25.3597	1.78209	51.3476	1.75032	48.4218
1.25885	40.906	0.94648	23.2898	0.9467	24.478	0.91413	19.7695	0.96735	27.3808	1.26862	28.2279	1.35552	29.599	1.05365	29.715	1.17306	24.3572	1.05406	25.3953	1.78465	51.3511	1.75324	48.6145
1.26072	41.0742	0.9481	23.3282	0.94824	24.499	0.91542	19.8387	0.96898	27.3869	1.27062	28.2553	1.35755	29.6951	1.05541	29.8823	1.17501	24.474	1.05554	25.4919	1.78763	51.4703	1.75581	48.705
1.26252	41.1091	0.94934	23.3798	0.94971	24.5394	0.91714	19.8673	0.97055	27.4847	1.2724	28.294	1.35951	29.6923	1.05703	29.8202	1.17671	24.6156	1.05722	25.5758	1.79029	51.5842	1.7585	48.7342
1.26461	41.1989	0.95122	23.466	0.95102	24.5846	0.91819	20.0036	0.97191	27.4518	1.27436	28.4187	1.36169	29.797	1.05866	30.0047	1.17858	24.564	1.05886	25.4862	1.79303	51.6265	1.76126	48.8575
1.26671	41.1586	0.95229	23.465	0.95262	24.6225	0.91989	19.9275	0.97354	27.5562	1.27668	28.5137	1.36406	29.9804	1.06028	30.0338	1.18041	24.6272	1.06057	25.6253	1.7958	51.7608	1.76403	48.809
1.26836	41.3112	0.95392	23.5926	0.95415	24.641	0.92116	19.9489	0.97486	27.6079	1.2783	28.4914	1.36584	30.0319	1.06187	30.0828	1.18221	24.6788	1.06206	25.7281	1.79869	51.8909	1.7666	48.9864
1.27047	41.2426	0.95535	23.6582	0.95549	24.816	0.92268	20.0053	0.97668	27.6732	1.28034	28.472	1.36799	29.9467	1.06367	30.1492	1.18388	24.6899	1.06373	25.7041	1.80132	51.9832	1.76939	48.987
1.27247	41.3016	0.95694	23.5785	0.95707	24.8351	0.92393	20.1242	0.97786	27.7167	1.28236	28.5163	1.37018	30.1448	1.0651	30.2352	1.18606	24.7526	1.06543	25.8061	1.80406	51.9851	1.77221	49.3565
1.27428	41.3788	0.95819	23.7538	0.95838	24.9394	0.92551	20.1775	0.97955	27.8143	1.28427	28.6169	1.37227	30.0687	1.0668	30.248	1.18754	24.7922	1.06697	25.8972	1.80696	52.1328	1.77489	49.2278
1.27621	41.4712	0.95983	23.7155	0.9601	24.967	0.92672	20.1382	0.98095	27.8483	1.28617	28.6791	1.37427	30.1016	1.06843	30.3343	1.18949	24.8667	1.06873	25.8274	1.80972	52.2488	1.77755	49.3219
1.27844	41.5033	0.96106	23.7863	0.96135	24.9881	0.92855	20.1951	0.98254	27.8319	1.28845	28.7743	1.37637	30.2751	1.0701	30.4124	1.19136	24.9283	1.07027	25.9693	1.81238	52.2869	1.78035	49.4492
1.28004	41.6329	0.96291	23.9225	0.9629	25.0621	0.92956	20.2352	0.98387	27.9134	1.29013	28.8001	1.37862	30.3831	1.07168	30.4978	1.19297	24.9587	1.07199	25.9636	1.81517	52.2927	1.7832	49.483
1.2822	41.573	0.964	23.8096	0.96435	25.1902	0.93123	20.2725	0.98555	28.003	1.29212	28.8954	1.38074	30.3649	1.07333	30.6226	1.19492	25.0001	1.07345	26.0044	1.81808	52.3663	1.7857	49.6047
1.28421	41.6559	0.96577	23.9376	0.96588	25.1301	0.93245	20.3617	0.98684	28.1147	1.2942	28.9613	1.38268	30.4488	1.07508	30.5916	1.19689	25.1491	1.07514	26.1516	1.82079	52.466	1.78856	49.7938
1.28603	41.7795	0.96705	24.0643	0.96717	25.1858	0.93402	20.3324	0.98872	28.2029	1.29613	28.9855	1.3847	30.4899	1.07656	30.6913	1.19841	25.0297	1.07684	26.1193	1.82356	52.6814	1.79124	49.8345
1.28786	41.8561	0.96862	24.0696	0.96883	25.1934	0.93526	20.3195	0.98983	28.1333	1.29798	29.0935	1.38715	30.5938	1.07826	30.751	1.20042	25.0903	1.07844	26.1052	1.82624	52.6006	1.79404	49.9166
1.29015	41.9492	0.96992	24.1996	0.97006	25.3784	0.93686	20.4893	0.99156	28.2155	1.3001	29.0279	1.38905	30.596	1.07982	30.7935	1.20217	25.0915	1.08011	26.24	1.8292	52.7818	1.7966	49.879
1.29184	41.8218	0.97151	24.1291	0.97195	25.3894	0.93806	20.4913	0.99295	28.3209	1.302	29.1632	1.39112	30.6777	1.08159	30.7717	1.20389	25.2828	1.08169	26.3094	1.83187	52.7839	1.79941	50.0471
1.29387	41.9593	0.97282	24.2042	0.97302	25.4182	0.93987	20.5865	0.99448	28.3665	1.30398	29.208	1.3932	30.835	1.08317	30.8743	1.20591	25.3056	1.08339	26.3384	1.83464	52.9439	1.80202	50.1163
1.29585	42.0239	0.97462	24.3108	0.97469	25.3837	0.94087	20.5629	0.99592	28.419	1.30587	29.2534	1.39539	30.7267	1.08478	31.0728	1.20756	25.3263	1.08488	26.4207	1.83735	53.0623	1.80477	50.2575
1.29771	42.0555	0.97574	24.3181	0.97605	25.5026	0.94253	20.6623	0.99743	28.5364	1.30799	29.2869	1.3975	30.8041	1.0865	31.0598	1.2095	25.4843	1.08665	26.4024	1.8403	53.0268	1.80744	50.3665
1.29959	42.0699	0.97745	24.4261	0.97763	25.5479	0.94384	20.6577	0.99904	28.4418	1.30979	29.4216	1.39948	30.8764	1.08795	31.0984	1.21121	25.4283	1.08829	26.4515	1.84296	53.2751	1.81021	50.3885
1.30188	42.2848	0.97879	24.3686	0.97889	25.6822	0.94537	20.7334	1.00048	28.6428	1.31184	29.4161	1.40165	30.9849	1.08973	31.1251	1.21307	25.6023	1.08988	26.5743	1.8457	53.2713	1.8128	50.5548
1.30351	42.2537	0.98026	24.4633	0.98059	25.7664	0.94661	20.7659	1.00191	28.5916	1.31386	29.5011	1.4038	31.0938	1.09132	31.3251	1.21492	25.4988	1.09153	26.5277	1.84843	53.4003	1.81556	50.5042
1.30551	42.2097	0.98169	24.5008	0.98181	25.7563	0.94822	20.7214	1.00346	28.8275	1.31577	29.6023	1.40581	31.0524	1.09303	31.3147	1.21674	25.624	1.09311	26.6161	1.85136	53.4656	1.81832	50.6761
1.30753	42.4321	0.98322	24.4929	0.98367	25.763	0.9494	20.7574	1.00501	28.7856	1.31761	29.6027	1.4078	31.1713	1.09453	31.2129	1.2184	25.685	1.09491	26.7388	1.85392	53.5617	1.82107	50.7151
1.30949	42.4594	0.98466	24.6153	0.98473	25.7387	0.95124	20.7912	1.00641	28.8141	1.31975	29.5443	1.41023	31.1782	1.09618	31.3612	1.22059	25.6768	1.09633	26.8547	1.85677	53.6334	1.82378	50.8985
1.31123	42.4755	0.98625	24.6911	0.98644	25.8336	0.95224	21.0196	1.00801	28.8681	1.32176	29.7713	1.41204	31.2322	1.09792	31.4811	1.22205	25.7077	1.09803	26.7892	1.85951	53.6277	1.8264	51.0145
1.31351	42.4809	0.98751	24.7545	0.98773	25.9271	0.95381	20.8938	1.00932	28.9073	1.3235	29.7529	1.41423	31.3909	1.09942	31.5508	1.22402	25.8324	1.09968	26.9208	1.86231	53.8099	1.82931	51.0223
1.31521	42.5553	0.98912	24.716	0.98937	26.0108	0.9552	21.026	1.01123	29.0118	1.32564	29.8191	1.41633	31.4165	1.10119	31.604	1.22586	25.8115	1.10133	26.9342	1.86492	53.8205	1.83198	51.185
1.31724	42.5705	0.99056	24.8992	0.99064	26.0304	0.95674	21.0512	1.01232	29.1518	1.32757	29.9263	1.41848	31.517	1.10267	31.5897	1.22753	25.6347	1.10292	26.9796	1.8679	53.9752	1.83469	51.1628
1.31925	42.6859	0.99203	24.8739	0.99224	26.165	0.95795	21.198	1.01404	29.1697	1.32943	29.8653	1.42054	31.4906	1.10448	31.6795	1.22939	25.8144	1.10457	26.9916	1.87054	53.9646	1.83734	51.2589
1.32118	42.774	0.99346	24.9252	0.99357	26.1958	0.95954	21.1145	1.01544	29.1755	1.33149	29.9659	1.42251	31.5763	1.10591	31.7669	1.23147	25.9454	1.10633	27.1141	1.87319	54.124	1.84026	51.2665
1.32295	42.7284	0.99485	24.9775	0.99533	26.2202	0.96072	21.1661	1.01706	29.1465	1.33363	30.1171	1.4248	31.5101	1.10761	31.8286	1.23294	25.9426	1.10779	27.1298	1.87602	54.2807	1.84285	51.3753
1.32512	42.8964	0.9965	25.0625	0.99644	26.257	0.96248	21.16	1.01836	29.3307	1.33527	30.0657	1.42694	31.7544	1.10944	31.9532	1.23497	25.9853	1.1095	27.2916	1.87894	54.318	1.84556	51.5175
1.32703	42.8098	0.99788	25.0395	0.99817	26.303	0.9636	21.2507	1.02003	29.3867	1.3374	30.2223	1.42885	31.8101	1.11082	31.9656	1.23673	25.9616	1.11107	27.1816	1.88154	54.3324	1.8482	51.6651
1.32897	43.1046	0.99929	25.0403	0.99952	26.3923	0.96518	21.2734	1.02134	29.4355	1.33946	30.2917	1.43089	31.8631	1.1126	32.0643	1.23842	26.0398	1.11282	27.3778	1.88422	54.4033	1.85105	51.7891
1.33086	43.059	1.00084	25.077	1.00102	26.3865	0.96654	21.4131	1.02319	29.4449	1.34126	30.2614	1.43335	31.7985	1.11408	31.9923	1.24042	26.1947	1.11441	27.3109	1.8872	54.6902	1.85359	51.6823
1.33287	43.038	1.00235	25.2026	1.00241	26.4046	0.96802	21.4784	1.02433	29.4724	1.34321	30.3462	1.43523	31.9359	1.11591	32.0665	1.24214	26.2568	1.11601	27.3482	1.88997	54.7631	1.85641	51.9323
1.3347	43.1206	1.0037	25.2854	1.00392	26.5772	0.96928	21.5293	1.02608	29.5083	1.34549	30.3935	1.43732	31.9869	1.11738	32.2627	1.24397	26.1847	1.11773	27.4226	1.89261	54.7654	1.85906	51.9173
1.3368	43.2593	1.00527	25.4446	1.00537	26.553	0.97082	21.4601	1.02741	29.6317	1.34712	30.3804	1.43935	32.1542	1.1191	32.2042	1.24582	26.2768	1.11919	27.5959	1.89543	54.7989	1.86176	52.0179
1.33875	43.3486	1.00654	25.4721	1.00699	26.6066	0.97205	21.5327	1.02896	29.665	1.34922	30.4537	1.4416	32.1823	1.1208	32.2666	1.24753	26.1547	1.12096	27.5731	1.89832	54.7956	1.86446	52.1619
1.34064	43.2254	1.00828	25.4209	1.00823	26.7184	0.97377	21.4528	1.03043	29.7438	1.35121	30.5924	1.4438	32.2096	1.12224	32.3316	1.24945	26.3517	1.12256	27.6495	1.90102	54.9507	1.8673	52.2817
1.34251	43.3669	1.00958	25.5309	1.00988	26.6776	0.97499	21.602	1.03191	29.7672	1.35312	30.6209	1.4456	32.3197	1.124	32.4645	1.25123	26.5257	1.12426	27.6351	1.90383	55.1039	1.86994	52.3665
1.34462	43.3741	1.01116	25.4988	1.01124	26.6889	0.97642	21.6444	1.03356	29.8285	1.35496	30.6762	1.44783	32.3511	1.1255	32.474	1.2529	26.5225	1.12576	27.6186	1.9065	55.1606	1.87256	52.4295
1.34655	43.5032	1.01254	25.639	1.01271	26.8384	0.97787	21.7334	1.03497	29.8551	1.35729	30.7561	1.45006	32.3687	1.12741	32.5894	1.25508	26.5871	1.12742	27.7851	1.90945	55.293	1.87543	52.4308
1.34839	43.5594	1.01411	25.6222	1.01419	26.8847	0.97934	21.7655	1.03642	29.8675	1.359	30.741	1.45201	32.3392	1.12882	32.5783	1.25655	26.6362	1.12916	27.7519	1.91212	55.2363	1.87823	52.5795
1.35043	43.5727	1.0154	25.6648	1.0156	26.8462	0.98061	21.8057	1.03799	29.9545	1.36099	30.8805	1.45404	32.5275	1.13051	32.7281	1.25853	26.678	1.13066	27.8543	1.91492	55.2949	1.88084	52.5523
1.35239	43.657	1.01703	25.7374	1.01724	27.1002	0.98215	21.8269	1.03954	30.1035	1.36298	30.9406	1.45635	32.5558	1.1322	32.6644	1.26039	26.7272	1.13242	28.0064	1.91761	55.3804	1.88348	52.8699
1.35424	43.8052	1.01831	25.8127	1.01861	27.1585	0.98344	21.9317	1.04089	30.1806	1.36497	30.9834	1.45835	32.6469	1.13367	32.7905	1.26204	26.7706	1.13392	27.9241	1.92049	55.5911	1.88645	52.7464
1.35627	43.762	1.02015	25.8385	1.02001	27.06	0.98503	22.0136	1.04256	30.1928	1.36678	31.0077	1.46048	32.5605	1.13551	32.8515	1.26386	26.8389	1.13572	28.0405	1.92321	55.6347	1.88904	52.8784
1.35833	43.7603	1.02125	25.9269	1.02157	27.1037	0.98637	22.0198	1.04383	30.1797	1.36895	31.1852	1.46244	32.7638	1.137	32.8234	1.26595	26.8922	1.13715	28.009	1.92597	55.691	1.89172	52.9628
1.36002	43.7704	1.02285	25.9078	1.02307	27.2799	0.98773	22.0333	1.04576	30.2234	1.37084	31.1618	1.46467	32.8545	1.13883	32.9459	1.26745	26.9537	1.13886	28.141	1.92867	55.7988	1.89445	53.0315
1.36218	43.8417	1.02424	26.0061	1.02441	27.2831	0.98921	22.0774	1.04683	30.382	1.37272	31.2357	1.46685	32.7221	1.1402	32.9839	1.2695	26.8836	1.14067	28.1395	1.93157	55.8771	1.89727	53.1092
1.36415	43.8979	1.02582	26.0555	1.02601	27.2489	0.99064	22.0463	1.04854	30.394	1.37475	31.2051	1.46873	32.9472	1.14192	33.0158	1.27122	27.0362	1.14205	28.2568	1.93415	56.0012	1.89978	53.2743
1.36589	43.8807	1.02714	26.0813	1.02729	27.3108	0.99204	22.1077	1.04996	30.4146	1.37676	31.2814	1.47096	33.0263	1.14371	33.1529	1.27293	27.1608	1.14383	28.3685	1.93699	56.0256	1.90261	53.3567
1.36794	44.0638	1.02878	26.2533	1.02909	27.4634	0.99342	22.1409	1.05156	30.4586	1.37863	31.3478	1.47307	33.0819	1.14515	33.2347	1.27491	27.0389	1.14531	28.2556	1.93973	56.0945	1.90527	53.3638
1.37002	43.9905	1.03	26.1944	1.03027	27.5475	0.99479	22.2876	1.05289	30.496	1.38062	31.3419	1.4751	33.0007	1.14693	33.3566	1.27667	27.1973	1.14715	28.3887	1.94245	56.1126	1.90794	53.4882
1.37174	44.13	1.03186	26.2616	1.0318	27.4933	0.99632	22.3328	1.05452	30.6304	1.3827	31.5102	1.47714	33.0885	1.14843	33.3283	1.27847	27.1373	1.14863	28.4308	1.94516	56.2453	1.91062	53.4654
1.37385	44.2215	1.03294	26.3154	1.03328	27.5792	0.99776	22.3252	1.05586	30.6589	1.38461	31.4899	1.47939	33.2857	1.15025	33.3981	1.28035	27.1515	1.15033	28.4689	1.94807	56.2812	1.91348	53.669
1.37582	44.3398	1.03457	26.4619	1.03486	27.6996	0.99899	22.2595	1.05763	30.8099	1.38646	31.4799	1.48146	33.2587	1.15163	33.4218	1.28212	27.3642	1.15204	28.5203	1.95076	56.4663	1.91611	53.7954
1.37758	44.2935	1.03601	26.3585	1.03612	27.7427	1.00061	22.4721	1.05885	30.7736	1.38855	31.7299	1.48351	33.3158	1.15344	33.4622	1.2839	27.3972	1.15347	28.5942	1.95345	56.5581	1.91872	53.9456
1.37961	44.3403	1.03759	26.5215	1.03777	27.7669	1.00197	22.4677	1.06059	30.8752	1.39052	31.6246	1.48553	33.4503	1.15512	33.6053	1.28582	27.5499	1.15525	28.5676	1.95628	56.6056	1.92165	54.0095
1.38183	44.5226	1.03886	26.6003	1.03898	27.9044	1.00336	22.4627	1.06197	30.8498	1.39237	31.7452	1.48775	33.508	1.15653	33.6311	1.28742	27.4718	1.15675	28.6235	1.95913	56.7303	1.92436	54.0936
1.38338	44.5181	1.04045	26.6007	1.04083	27.9506	1.00476	22.4416	1.06346	31.0286	1.39453	31.7726	1.49002	33.4894	1.15837	33.6781	1.28961	27.5747	1.15865	28.7237	1.96178	56.8549	1.92697	54.0481
1.38552	44.4758	1.04178	26.6622	1.04193	27.9299	1.00616	22.7253	1.06494	30.986	1.39641	32.0477	1.49178	33.6198	1.15978	33.7589	1.29109	27.5657	1.16006	28.877	1.9645	56.8688	1.92971	54.187
1.38748	44.6562	1.04351	26.7785	1.04367	27.8976	1.00756	22.6713	1.06638	31.103	1.39825	31.8975	1.49403	33.5462	1.16173	33.8277	1.29304	27.5338	1.16175	28.9302	1.96749	56.9453	1.93263	54.2734
1.38934	44.6611	1.04468	26.6413	1.04498	27.9361	1.00917	22.6547	1.06805	31.0493	1.40032	31.9803	1.49619	33.7005	1.16308	33.7874	1.29494	27.7036	1.16344	28.9025	1.97019	57.0608	1.93516	54.2632
1.39124	44.7371	1.04635	26.7949	1.04657	27.9648	1.01037	22.6071	1.06945	31.1191	1.4025	32.0025	1.49828	33.8334	1.16483	33.9186	1.2966	27.6607	1.1649	28.832	1.97288	57.1611	1.93793	54.441
1.39353	44.6977	1.04775	26.8715	1.04783	28.0256	1.01197	22.7004	1.07095	31.2341	1.40412	31.9677	1.50023	33.9036	1.16651	34.0133	1.29838	27.7717	1.16675	28.9973	1.9757	57.2062	1.94065	54.6171
1.39509	44.8051	1.04924	26.8933	1.04947	28.1343	1.01328	22.7978	1.07246	31.242	1.40629	32.1329	1.50246	33.9098	1.16795	34.0136	1.30047	27.8378	1.16825	29.1362	1.97862	57.3469	1.94345	54.6071
1.39719	44.8597	1.05062	26.9074	1.0507	28.2111	1.01472	22.7804	1.07404	31.3094	1.40827	32.3434	1.50462	33.9135	1.1698	34.101	1.30196	27.8975	1.17006	29.0703	1.98122	57.3796	1.94595	54.749
1.39922	44.8215	1.05212	27.1004	1.05259	28.2502	1.01604	22.7639	1.07536	31.3691	1.41011	32.1954	1.50666	33.9518	1.17126	34.216	1.30404	27.9402	1.17145	29.1425	1.98408	57.4989	1.94888	54.7939
1.40109	45.0282	1.05359	27.1218	1.05365	28.394	1.01756	22.9268	1.07707	31.4009	1.41204	32.368	1.50863	34.0183	1.17317	34.1696	1.30578	28.0277	1.17316	29.1411	1.98678	57.6347	1.95147	54.954
1.40292	44.9423	1.05521	27.0595	1.05539	28.433	1.01892	22.9768	1.07833	31.4928	1.41435	32.3206	1.51079	34.1115	1.17448	34.1606	1.30745	27.9218	1.17495	29.3242	1.98972	57.6618	1.95417	54.8584
1.40521	45.0212	1.05647	27.2471	1.05669	28.4138	1.02054	22.9977	1.0802	31.5836	1.41591	32.4083	1.5132	34.2552	1.17625	34.3359	1.30938	28.1971	1.17638	29.3329	1.99231	57.8135	1.95681	55.0371
1.4069	45.1591	1.05806	27.1608	1.05823	28.5584	1.02166	23.0919	1.08134	31.5364	1.41806	32.4818	1.51495	34.2211	1.17791	34.3545	1.31115	28.2063	1.17816	29.329	1.99516	57.8752	1.95966	55.1983
1.40889	45.2412	1.05951	27.3252	1.05958	28.5248	1.02325	23.0605	1.08307	31.7293	1.4201	32.5654	1.51715	34.2506	1.17941	34.3297	1.31297	28.1669	1.17968	29.3926	1.99787	57.8967	1.96224	55.1913
1.41087	45.173	1.0609	27.2247	1.0612	28.5978	1.02457	23.1042	1.08441	31.7198	1.42195	32.6339	1.51925	34.4559	1.18126	34.4969	1.31488	28.2126	1.18148	29.4006	2.00072	57.9282	1.96492	55.2892
1.41284	45.3219	1.06242	27.4083	1.06251	28.7083	1.02608	23.259	1.08607	31.735	1.42378	32.7162	1.52139	34.4099	1.18265	34.54	1.31661	28.3591	1.18287	29.4721	2.00336	58.0445	1.96777	55.3732
1.41461	45.2695	1.06384	27.3434	1.06425	28.7742	1.0274	23.112	1.08738	31.8536	1.42607	32.7784	1.52338	34.4688	1.18461	34.5385	1.31838	28.3647	1.18468	29.6384	2.00618	58.0196	1.97049	55.4528
1.41688	45.4381	1.0655	27.4919	1.06541	28.8591	1.02893	23.3901	1.08899	31.8816	1.42784	32.8407	1.5255	34.5623	1.18588	34.6516	1.32035	28.3619	1.18636	29.5816	2.00885	58.1906	1.97312	55.5498
1.41865	45.4489	1.0668	27.519	1.06707	28.8413	1.03015	23.3706	1.09038	31.991	1.42983	32.8543	1.52772	34.6273	1.1877	34.8207	1.32195	28.543	1.18776	29.6615	2.01176	58.3203	1.9759	55.6067
1.42059	45.4132	1.06824	27.6819	1.06844	28.9176	1.03192	23.3377	1.09213	31.852	1.43182	32.9053	1.52975	34.659	1.18941	34.8673	1.32407	28.4955	1.1896	29.7614	2.01435	58.4105	1.97874	55.7498
1.42254	45.5318	1.06971	27.5993	1.07001	28.8402	1.03297	23.4623	1.09333	32.0581	1.43376	32.8192	1.53174	34.6315	1.19086	34.8973	1.32565	28.6109	1.19102	29.7682	2.01718	58.4557	1.98134	55.7121
1.42456	45.5288	1.07131	27.5963	1.07135	28.9496	1.03454	23.4166	1.09507	32.1104	1.43554	33.1239	1.53383	34.8149	1.19269	34.7984	1.3275	28.6141	1.19297	29.8224	2.01992	58.6003	1.98414	55.868
1.42635	45.6847	1.07265	27.6719	1.07283	28.9963	1.03593	23.5653	1.09649	32.2403	1.43782	32.9814	1.53627	34.7551	1.19409	35.0187	1.32946	28.69	1.19431	29.8671	2.02272	58.5825	1.98678	56.0257
1.42846	45.725	1.0742	27.6372	1.07433	29.1481	1.03748	23.4913	1.09795	32.2278	1.43967	32.9575	1.53802	34.8462	1.19608	35.051	1.33111	28.7064	1.19607	29.8704	2.02536	58.6125	1.98969	55.9786
1.43038	45.7635	1.07551	27.8106	1.07589	29.1396	1.03868	23.5398	1.09948	32.2131	1.44159	33.1355	1.54025	34.9528	1.19737	35.0929	1.33285	28.7828	1.19776	29.9919	2.02828	58.8743	1.99222	56.1006
1.43224	45.8071	1.0773	27.8988	1.07715	29.233	1.04027	23.5816	1.10087	32.3429	1.44352	33.2013	1.54231	35.0391	1.19919	35.0504	1.33501	28.8429	1.19919	30.1222	2.03098	58.8237	1.99504	56.1951
1.43423	45.8799	1.07843	27.8804	1.07881	29.3322	1.04147	23.6959	1.10254	32.318	1.44565	33.2076	1.54448	34.9769	1.20079	35.2106	1.33646	28.8331	1.20104	30.1149	2.03368	58.8976	1.99768	56.3052
1.43623	45.8768	1.08003	27.9617	1.08025	29.365	1.04325	23.6546	1.10397	32.3793	1.44746	33.3228	1.54647	35.1293	1.20228	35.2472	1.33851	29.0302	1.20249	30.1074	2.03655	59.0521	2.00044	56.3836
1.43808	45.9177	1.08148	28.0837	1.08165	29.2693	1.0443	23.7871	1.10551	32.4863	1.4495	33.3077	1.54859	35.1694	1.20411	35.2957	1.34033	29.0328	1.2044	30.1803	2.03941	59.2462	2.00305	56.4978
1.44006	45.8867	1.08305	28.0684	1.08316	29.4061	1.04595	23.7124	1.10697	32.5303	1.45152	33.426	1.55084	35.3325	1.2055	35.4161	1.342	29.0487	1.20571	30.2347	2.04202	59.1222	2.00583	56.5409
1.44211	46.055	1.08431	28.1567	1.08451	29.4919	1.04726	23.8112	1.10856	32.6461	1.45342	33.4512	1.55286	35.3674	1.20754	35.4588	1.3439	29.126	1.20751	30.3083	2.04478	59.2881	2.00841	56.7197
1.444	46.1778	1.08599	28.1654	1.08613	29.6446	1.04878	23.869	1.10989	32.6359	1.45536	33.5537	1.55483	35.3976	1.20879	35.4904	1.34569	29.091	1.20915	30.3023	2.04776	59.4035	2.01122	56.6585
1.44585	46.1767	1.0872	28.2417	1.08756	29.5782	1.05002	23.8477	1.11154	32.6683	1.45738	33.5316	1.55694	35.3623	1.21061	35.5492	1.34751	29.2041	1.21065	30.4431	2.05044	59.4947	2.01386	56.7339
1.44793	46.3465	1.08904	28.3641	1.08902	29.6465	1.05158	23.9196	1.11285	32.8403	1.45933	33.6772	1.55938	35.5215	1.21222	35.6127	1.34944	29.2004	1.2125	30.5235	2.05313	59.5423	2.01664	56.7538
1.44983	46.2233	1.09017	28.4674	1.0905	29.6537	1.0528	23.977	1.11473	32.7989	1.46119	33.6789	1.56117	35.545	1.21373	35.7215	1.35115	29.2596	1.2139	30.516	2.05591	59.6626	2.01927	56.9343
1.45173	46.3658	1.09182	28.3104	1.09201	29.8022	1.05463	24.0437	1.11585	32.9075	1.46336	33.6953	1.56333	35.4579	1.21553	35.8011	1.35294	29.3134	1.21585	30.5681	2.05887	59.6704	2.02205	57.0097
1.45385	46.4789	1.09317	28.4037	1.09334	29.8395	1.05567	24.095	1.11752	32.9945	1.46528	33.7301	1.5654	35.678	1.21695	35.7319	1.35483	29.4068	1.21712	30.5435	2.06149	59.8237	2.02481	57.0538
1.45569	46.4633	1.09476	28.5287	1.09492	29.7657	1.05728	24.0859	1.11892	32.9462	1.46712	33.7335	1.56763	35.7188	1.21896	35.8782	1.35651	29.3896	1.21894	30.6619	2.06429	59.8788	2.02751	57.0824
1.45755	46.4972	1.09601	28.5035	1.09624	29.9448	1.05858	24.1144	1.12052	33.0094	1.46913	33.94	1.56966	35.6453	1.22021	35.9665	1.35859	29.519	1.22066	30.745	2.06699	59.9302	2.03026	57.1519
1.45962	46.5401	1.09771	28.6074	1.09803	29.9809	1.0601	24.3368	1.12192	33.1181	1.47123	33.9781	1.57164	35.8853	1.22205	35.9584	1.36017	29.5125	1.2221	30.8382	2.06994	60.0353	2.03293	57.4506
1.46168	46.7354	1.099	28.7019	1.09922	30.0678	1.06134	24.1772	1.12351	33.126	1.47302	34.0119	1.57389	35.9414	1.22363	35.9833	1.36201	29.5145	1.22393	30.7065	2.07253	60.075	2.03585	57.4929
1.46336	46.6912	1.10079	28.7858	1.10075	30.0916	1.06297	24.3264	1.12487	33.2505	1.47514	34.0797	1.57606	35.9498	1.2252	36.051	1.36393	29.677	1.22532	30.8651	2.07539	60.0755	2.03848	57.5733
1.46553	46.6663	1.10186	28.7464	1.10217	30.1257	1.06417	24.3304	1.12663	33.1588	1.4771	34.0474	1.57799	35.9813	1.22693	36.1109	1.36568	29.6743	1.2273	30.8442	2.07803	60.3529	2.04116	57.7002
1.46747	46.7563	1.10356	28.799	1.10375	30.2163	1.06597	24.3208	1.12783	33.2783	1.47891	34.2007	1.58	36.1433	1.22835	36.1829	1.36739	29.8006	1.22859	30.9623	2.08093	60.263	2.04386	57.6685
1.46928	46.8285	1.10489	28.7589	1.10507	30.1874	1.06701	24.3355	1.12947	33.3384	1.4809	34.2611	1.5824	36.0933	1.2304	36.2984	1.36954	29.7669	1.23043	30.9618	2.08362	60.4421	2.04677	57.756
1.47127	46.8937	1.10644	28.8854	1.10671	30.2293	1.06854	24.4025	1.13105	33.3867	1.48318	34.2094	1.58436	36.2328	1.23162	36.4002	1.37098	29.7097	1.23203	31.0689	2.0864	60.5072	2.04928	57.8627
1.47344	46.9072	1.10784	28.9155	1.10791	30.277	1.0699	24.5079	1.13245	33.4798	1.48478	34.3883	1.58644	36.272	1.2335	36.4543	1.37294	29.9694	1.23351	31.1643	2.08908	60.6537	2.05201	57.9862
1.47504	46.9533	1.10941	28.9226	1.10977	30.4554	1.07149	24.6175	1.13397	33.4653	1.48685	34.509	1.58848	36.2559	1.23508	36.469	1.37491	29.9561	1.23535	31.2135	2.09197	60.6261	2.05467	58.0244
1.47721	46.9982	1.11074	28.9444	1.11088	30.4924	1.07273	24.6087	1.13537	33.6694	1.48889	34.5267	1.59065	36.3817	1.2366	36.5387	1.37649	30.0177	1.23674	31.2212	2.09458	60.7958	2.0575	58.1125
1.47922	47.1019	1.11244	28.9901	1.11247	30.5088	1.07427	24.6564	1.13706	33.6367	1.4908	34.5417	1.59276	36.408	1.23838	36.5725	1.37841	30.0388	1.23878	31.1794	2.09745	60.799	2.06003	58.2489
1.48098	47.0559	1.11358	28.9273	1.11391	30.5578	1.07551	24.7034	1.1384	33.6493	1.49263	34.6184	1.59473	36.4546	1.23978	36.6444	1.38023	30.0961	1.24003	31.3085	2.10016	60.9078	2.06284	58.2863
1.48289	47.169	1.11523	29.1258	1.11555	30.6701	1.07725	24.7172	1.13999	33.7734	1.49494	34.6535	1.59701	36.5301	1.24184	36.6289	1.38195	30.1161	1.24184	31.377	2.10292	61.0089	2.06552	58.3907
1.48514	47.2954	1.1167	29.2436	1.11677	30.5569	1.07836	24.6898	1.14145	33.7061	1.49657	34.687	1.59907	36.5926	1.24308	36.8357	1.38391	30.2282	1.24347	31.5446	2.10563	61.0963	2.06816	58.4355
1.48678	47.3455	1.11817	29.2101	1.11841	30.7245	1.07985	24.8257	1.14305	33.8067	1.49863	34.8114	1.60109	36.5644	1.24495	36.8469	1.38568	30.2229	1.24496	31.3874	2.10857	61.0863	2.0709	58.4843
1.48891	47.3527	1.1196	29.3835	1.11967	30.8158	1.0813	24.7959	1.14438	33.8645	1.50072	34.7335	1.6031	36.6983	1.24646	36.8779	1.38743	30.1678	1.24678	31.4915	2.11124	61.2958	2.07378	58.5648
1.49086	47.5113	1.12106	29.298	1.12148	30.8387	1.0828	24.8179	1.14602	33.8844	1.5026	34.9025	1.60548	36.6841	1.24805	36.8082	1.38931	30.3219	1.2482	31.6454	2.11388	61.2642	2.07635	58.6768
1.49268	47.4251	1.12254	29.4978	1.12258	30.9108	1.08403	24.8515	1.14732	34.0116	1.50438	34.8607	1.60744	36.8432	1.2498	37.0046	1.39097	30.3615	1.25019	31.6399	2.11679	61.3289	2.07902	58.7257
1.49454	47.4562	1.12407	29.5615	1.12429	30.893	1.0856	24.9559	1.14924	33.9993	1.50664	35.0193	1.6095	36.8176	1.25124	37.0121	1.39311	30.5199	1.25144	31.7235	2.11967	61.3922	2.082	58.8287
1.49689	47.5287	1.12541	29.5189	1.12565	31.0081	1.08684	24.9171	1.15033	34.0887	1.50849	35.0111	1.6116	37.0365	1.25328	37.08	1.39473	30.5099	1.25328	31.7737	2.12227	61.4835	2.08469	58.8965
1.49849	47.4969	1.12701	29.5479	1.1272	31.0351	1.08846	24.9976	1.15206	34.0645	1.51047	35.0308	1.61372	36.931	1.25449	37.1283	1.39654	30.4968	1.25488	31.8559	2.12496	61.5388	2.08729	58.9627
1.50054	47.5989	1.12845	29.5821	1.12852	31.0957	1.08979	25.0392	1.15345	34.2781	1.51241	35.0606	1.61592	37.0732	1.25637	37.1206	1.39841	30.5433	1.25643	31.8556	2.12798	61.7799	2.09002	59.1634
1.50252	47.7899	1.12983	29.7662	1.13008	31.1715	1.09116	25.0934	1.155	34.2949	1.5144	35.3678	1.61779	37.1071	1.25794	37.18	1.40016	30.6452	1.25817	31.8519	2.13068	61.8153	2.09297	59.2301
1.50443	47.8024	1.13136	29.7898	1.13145	31.0986	1.09262	25.1751	1.15638	34.2339	1.51625	35.3795	1.62009	37.2134	1.25949	37.4594	1.40195	30.6442	1.25959	31.9966	2.13336	61.8632	2.09546	59.2545
1.50627	47.7621	1.13272	29.7412	1.13321	31.2878	1.09408	25.2044	1.15802	34.435	1.5184	35.3207	1.62222	37.2766	1.26126	37.4999	1.4041	30.7506	1.26163	31.9213	2.13619	62.001	2.09821	59.2618
1.50854	47.8593	1.13444	29.9214	1.13436	31.2398	1.09537	25.3476	1.15946	34.473	1.52035	35.378	1.62423	37.3569	1.26266	37.4019	1.4055	30.8017	1.26285	32.0151	2.13909	62.0066	2.10092	59.386
1.51024	47.9069	1.13573	29.9481	1.136	31.3094	1.09686	25.2496	1.16109	34.5581	1.52225	35.3858	1.62616	37.4021	1.26474	37.5161	1.40745	30.8536	1.26474	31.9957	2.1417	62.1199	2.10373	59.6213
1.51219	47.8218	1.13722	29.9995	1.13741	31.3676	1.09824	25.3715	1.16235	34.5311	1.52413	35.4993	1.62858	37.479	1.26592	37.5505	1.40941	30.9431	1.26634	32.1374	2.14454	62.1929	2.1062	59.6582
1.51429	48.0756	1.13869	30.1009	1.13886	31.4366	1.0998	25.4131	1.16397	34.585	1.52628	35.5667	1.63062	37.4871	1.26779	37.6491	1.41102	30.8617	1.26783	32.1804	2.14724	62.234	2.10915	59.7131
1.51615	48.0386	1.1402	30.0787	1.14029	31.4204	1.10113	25.4647	1.16552	34.6615	1.52822	35.595	1.63267	37.5761	1.26941	37.6687	1.41293	30.9813	1.26962	32.2097	2.15013	62.388	2.11174	59.799
1.51793	48.0267	1.14152	30.1292	1.1418	31.5479	1.10245	25.4912	1.16697	34.6937	1.53005	35.5879	1.63466	37.6557	1.27095	37.7277	1.41487	31.0874	1.27102	32.3421	2.15275	62.3681	2.11435	59.9217
1.52018	48.1909	1.14317	30.2282	1.14333	31.5956	1.10396	25.5701	1.1685	34.7821	1.53212	35.6835	1.63685	37.6936	1.27268	37.7372	1.41644	31.0736	1.27309	32.4482	2.15564	62.5408	2.11711	59.9474
1.52198	48.3025	1.14443	30.15	1.14482	31.5772	1.10535	25.5749	1.16988	34.8716	1.53413	35.6794	1.63912	37.7169	1.27409	37.9526	1.41847	31.1551	1.27431	32.3188	2.15831	62.6523	2.11998	59.9815
1.52393	48.2636	1.14629	30.2614	1.14612	31.7592	1.10673	25.6425	1.17165	35.0182	1.53597	35.8633	1.64092	37.7157	1.27611	38.0051	1.42024	31.163	1.27618	32.3879	2.16112	62.7352	2.12252	60.0297
1.5259	48.255	1.14738	30.2981	1.14766	31.7054	1.10822	25.5719	1.17287	34.8975	1.53801	35.7645	1.64313	37.9123	1.27737	37.9405	1.42191	31.2219	1.27771	32.5326	2.16389	62.841	2.12517	60.106
1.5279	48.3792	1.149	30.2832	1.14919	31.7947	1.10959	25.5951	1.17447	35.0023	1.54012	36.0459	1.64529	37.9975	1.27929	37.9334	1.4239	31.3179	1.27927	32.5557	2.16666	62.7586	2.12813	60.3504
1.52965	48.4632	1.15035	30.354	1.15061	31.7333	1.11104	25.7353	1.17597	35.0418	1.54178	35.9976	1.64738	37.9659	1.28078	38.0947	1.42551	31.2631	1.28103	32.6645	2.16932	62.9579	2.13081	60.3131
1.53184	48.4711	1.15199	30.4438	1.15209	31.893	1.11252	25.754	1.17757	35.0512	1.54399	36.0311	1.64928	38.091	1.28238	38.1195	1.42757	31.3113	1.28248	32.6918	2.17218	62.9858	2.13343	60.333
1.53379	48.5595	1.15327	30.5071	1.15346	31.8765	1.11371	25.7369	1.17886	35.1514	1.54596	36.1402	1.65163	38.1539	1.28407	38.0993	1.42923	31.4195	1.28452	32.8007	2.17486	63.0797	2.13621	60.5942
1.53564	48.5315	1.15489	30.4536	1.15517	32.0317	1.1153	25.8796	1.18059	35.1821	1.54772	36.1845	1.65359	38.2913	1.2855	38.1789	1.43105	31.5516	1.28572	32.729	2.17766	63.047	2.13908	60.643
1.53756	48.661	1.15613	30.6353	1.15642	31.9713	1.11672	25.8563	1.18182	35.2863	1.54973	36.2035	1.65581	38.2028	1.28757	38.289	1.43291	31.3957	1.2876	32.809	2.18042	63.2366	2.14164	60.7093
1.5396	48.7019	1.158	30.6787	1.1579	32.1645	1.11814	25.8857	1.1837	35.3029	1.55194	36.2664	1.65776	38.3408	1.2888	38.3923	1.43467	31.5751	1.28918	32.8646	2.18308	63.3235	2.14442	60.6601
1.54149	48.6916	1.15904	30.682	1.15943	32.0703	1.1195	26.0172	1.18484	35.3403	1.55361	36.3593	1.6599	38.3594	1.29068	38.3998	1.43643	31.6442	1.29072	32.8586	2.1859	63.3473	2.14708	60.8344
1.54346	48.7101	1.16077	30.6932	1.16098	32.2146	1.12096	25.9925	1.18655	35.3748	1.55571	36.3447	1.66217	38.4903	1.2922	38.3836	1.43861	31.7458	1.2925	32.8824	2.18872	63.562	2.14989	60.8281
1.54542	48.8047	1.16213	30.8557	1.16224	32.2903	1.1223	25.9763	1.18793	35.3899	1.55772	36.3884	1.664	38.4485	1.29378	38.6229	1.44002	31.8124	1.2939	33.0755	2.19147	63.5093	2.15246	60.9483
1.54735	48.7933	1.16369	30.8864	1.16389	32.2987	1.12392	26.0541	1.1895	35.5974	1.55954	36.4369	1.66626	38.7195	1.29552	38.5559	1.44199	31.7542	1.29599	33.1768	2.19413	63.6206	2.15532	60.9552
1.54925	48.8695	1.16498	31.0062	1.16514	32.2855	1.12507	26.1008	1.19087	35.487	1.5615	36.5016	1.66839	38.6758	1.29698	38.6901	1.44384	31.8	1.29716	33.0495	2.19704	63.6725	2.15792	61.2451
1.55133	48.8989	1.16659	30.8856	1.16691	32.5639	1.12671	26.1425	1.19251	35.522	1.5638	36.5215	1.67041	38.6248	1.29897	38.626	1.44552	31.8537	1.29902	33.1655	2.19985	63.8261	2.16059	61.1905
1.55319	49.1429	1.16788	30.9172	1.16814	32.4847	1.12802	26.2538	1.19397	35.6511	1.56542	36.6865	1.6724	38.706	1.30024	38.7893	1.44745	32.0223	1.30066	33.1671	2.20254	63.8287	2.16339	61.3416
1.55509	49.1331	1.16973	31.0768	1.1697	32.4891	1.12947	26.2133	1.19556	35.6385	1.56745	36.6287	1.67471	38.7115	1.3021	38.7686	1.44938	31.9333	1.30217	33.2164	2.20526	63.8533	2.16612	61.3481
1.5571	49.1174	1.17081	31.0361	1.1711	32.4831	1.13079	26.336	1.19687	35.7228	1.56946	36.6989	1.6768	38.9269	1.30362	38.8889	1.45093	32.0821	1.30393	33.3027	2.20826	64.0019	2.16871	61.5149
1.55914	49.0788	1.17254	31.1931	1.1727	32.5962	1.13232	26.2667	1.19848	35.8081	1.57147	36.7118	1.67885	38.8288	1.30531	38.8609	1.4529	32.0755	1.30533	33.204	2.21089	64.0177	2.17145	61.5207
1.56093	49.242	1.17382	31.1075	1.17394	32.511	1.13362	26.3592	1.19997	35.8827	1.57326	36.8042	1.68082	39.0482	1.30691	38.9866	1.45475	32.1205	1.30735	33.423	2.21363	64.1443	2.17427	61.6014
1.56295	49.2974	1.17538	31.1843	1.17564	32.767	1.13535	26.3718	1.2014	35.9184	1.57551	36.8099	1.68303	39.0573	1.30839	39.0637	1.45645	32.2027	1.3086	33.4459	2.21643	64.1979	2.17692	61.6953
1.56493	49.2939	1.17674	31.2636	1.1769	32.7959	1.1364	26.4606	1.20305	35.9401	1.57724	36.9038	1.68539	39.1134	1.31043	38.9852	1.45843	32.1277	1.31052	33.4879	2.2194	64.3897	2.17965	61.6898
1.56672	49.3774	1.1783	31.2954	1.17874	32.8485	1.13805	26.4872	1.20437	35.9818	1.57929	37.0068	1.68711	39.1233	1.31167	39.0855	1.46007	32.3453	1.31204	33.5754	2.22192	64.3745	2.18233	61.8189
1.56888	49.3779	1.17973	31.5919	1.17979	32.823	1.13932	26.6244	1.20615	36.0436	1.58126	37.1376	1.68931	39.2086	1.31356	39.1801	1.46205	32.2993	1.31361	33.6864	2.22482	64.5198	2.18522	61.9886
1.57083	49.5028	1.18135	31.408	1.18147	32.8737	1.14083	26.5343	1.20736	36.0544	1.5833	37.0589	1.69152	39.2935	1.31508	39.2824	1.46381	32.4448	1.31532	33.6395	2.22749	64.4864	2.18776	62.0776
1.57257	49.4889	1.18254	31.3691	1.18281	33.0266	1.1421	26.6075	1.20893	36.1176	1.5851	37.2269	1.69359	39.3168	1.31672	39.2674	1.46559	32.524	1.31675	33.6585	2.23038	64.6396	2.19064	62.1516
1.57458	49.4795	1.18422	31.5348	1.18439	33.0132	1.1437	26.6612	1.21044	36.1184	1.58721	37.2144	1.6956	39.3741	1.31837	39.2876	1.46742	32.5232	1.3188	33.8081	2.23293	64.555	2.19325	62.2147
1.57677	49.6172	1.18561	31.4834	1.18572	33.0255	1.14495	26.7776	1.21208	36.178	1.5892	37.3614	1.69769	39.5273	1.31984	39.4436	1.46925	32.5755	1.32003	33.8404	2.23585	64.7573	2.1961	62.3014
1.57844	49.6418	1.18706	31.6475	1.18738	33.1092	1.1467	26.7413	1.21338	36.3156	1.5911	37.2913	1.69993	39.5806	1.3218	39.4436	1.4709	32.573	1.32192	33.9361	2.23853	64.8088	2.19868	62.3232
1.58054	49.7475	1.18857	31.5866	1.18863	33.1955	1.14772	26.7514	1.21507	36.366	1.59298	37.3839	1.70203	39.6079	1.32316	39.5149	1.47315	32.6838	1.32345	33.9196	2.24134	64.8701	2.20149	62.3517
1.5825	49.919	1.18996	31.7753	1.19043	33.2642	1.14938	26.8097	1.21633	36.4163	1.5951	37.425	1.70392	39.5987	1.32501	39.5706	1.47459	32.7921	1.32501	34.0377	2.24402	65.0296	2.20407	62.4398
1.58431	49.9304	1.19157	31.8303	1.19149	33.2624	1.15062	26.7699	1.2182	36.4794	1.59699	37.499	1.70605	39.7491	1.32652	39.7071	1.47652	32.7548	1.32678	34.0451	2.24686	65.056	2.20686	62.6242
1.5863	49.8098	1.19298	31.7277	1.19316	33.3372	1.15223	26.8762	1.21932	36.5512	1.5989	37.536	1.70845	39.7852	1.32816	39.7359	1.4784	32.8187	1.32822	34.0076	2.24951	65.0957	2.20952	62.6443
1.58856	50.0012	1.19432	31.824	1.19459	33.4217	1.15344	26.8461	1.22109	36.5794	1.60102	37.6498	1.71025	39.81	1.32978	39.7894	1.48003	33.0009	1.33022	34.1894	2.25237	65.2895	2.21228	62.7218
1.5901	49.8902	1.19593	31.938	1.19613	33.4544	1.15501	26.904	1.22245	36.7298	1.60293	37.6402	1.71242	39.9683	1.33132	39.8207	1.48192	32.8536	1.33146	34.1238	2.25503	65.1783	2.2149	62.7915
1.59217	50.0906	1.19745	32.0187	1.19748	33.5509	1.15622	27.0267	1.22399	36.6843	1.60474	37.6004	1.7145	39.9401	1.33329	39.9556	1.48397	33.0505	1.33334	34.2297	2.25788	65.3995	2.21771	62.939
1.59428	50.157	1.19878	32.0617	1.19904	33.4745	1.15803	26.996	1.22541	36.8263	1.60684	37.7306	1.71668	40.1094	1.33459	39.8996	1.48545	33.0676	1.33486	34.1717	2.26057	65.5655	2.22036	62.9496
1.59608	50.1234	1.20033	32.1352	1.20039	33.6038	1.15902	27.1087	1.22695	36.8341	1.60895	37.7576	1.71874	40.0713	1.33636	39.9917	1.48749	33.1131	1.33654	34.3566	2.26339	65.4238	2.22313	63.0693
1.59795	50.1406	1.20162	32.2164	1.20208	33.6029	1.16069	27.1441	1.22848	36.7221	1.61063	37.9192	1.72077	40.1521	1.33791	40.0095	1.48921	33.0645	1.33814	34.4401	2.26613	65.5693	2.22585	63.031
1.60023	50.3458	1.20332	32.2181	1.20328	33.7709	1.16201	27.1403	1.23006	36.9256	1.61278	37.9354	1.72298	40.2231	1.33959	40.0121	1.49096	33.2913	1.33963	34.4758	2.26897	65.7013	2.22848	63.1407
1.60183	50.3085	1.2046	32.2863	1.20497	33.8399	1.16355	27.1923	1.23142	36.9044	1.61475	38.0526	1.72506	40.2553	1.34123	40.2084	1.49288	33.3085	1.34166	34.3983	2.27169	65.862	2.23131	63.2653
1.60393	50.3612	1.2062	32.1756	1.20635	33.7881	1.16475	27.2752	1.233	36.9121	1.61656	37.8667	1.72707	40.3451	1.34273	40.1767	1.4946	33.4152	1.3429	34.5537	2.2744	65.9495	2.23406	63.3598
1.6059	50.4156	1.20763	32.3426	1.2078	33.889	1.16635	27.3268	1.2345	37.1262	1.61853	38.1002	1.72915	40.3885	1.34465	40.3332	1.49649	33.3832	1.34481	34.5107	2.27732	65.8648	2.2367	63.4386
1.60777	50.4967	1.20916	32.3735	1.20924	33.8616	1.16753	27.3018	1.2359	37.1284	1.62082	38.1202	1.73155	40.4607	1.34602	40.2834	1.49832	33.4502	1.34632	34.6524	2.28012	65.9714	2.23943	63.5711
1.6096	50.5602	1.21047	32.4697	1.2107	33.9761	1.16938	27.3569	1.23752	37.1824	1.6224	38.1562	1.73331	40.5147	1.34774	40.3593	1.50011	33.4005	1.34795	34.7534	2.28276	66.1231	2.24233	63.5986
1.61189	50.5498	1.21205	32.4113	1.21226	34.0196	1.17041	27.364	1.23885	37.1238	1.62459	38.2776	1.73553	40.5607	1.34939	40.4706	1.50193	33.4927	1.34962	34.7576	2.28553	66.2155	2.2449	63.7263
1.61358	50.523	1.21331	32.5403	1.21373	33.9752	1.17204	27.5472	1.24074	37.1897	1.62658	38.3378	1.73762	40.6123	1.35107	40.464	1.50376	33.5487	1.35108	34.81	2.28853	66.198	2.24762	63.726
1.61556	50.7016	1.21518	32.581	1.21508	34.1348	1.17332	27.4829	1.24186	37.235	1.6284	38.3638	1.73982	40.6895	1.35262	40.4271	1.5054	33.6415	1.35303	34.8635	2.29115	66.2446	2.2503	63.8394
1.61754	50.7501	1.21631	32.761	1.21664	34.1075	1.17485	27.5332	1.24353	37.3499	1.63028	38.4732	1.74185	40.7636	1.35418	40.5441	1.50763	33.74	1.3544	34.8909	2.29388	66.3086	2.25319	63.8852
1.61949	50.6502	1.21797	32.7919	1.2181	34.2171	1.17609	27.6062	1.24489	37.3757	1.63264	38.3528	1.74385	40.8504	1.35606	40.5456	1.5091	33.8226	1.35625	34.9662	2.29665	66.3582	2.25566	63.9573
1.62136	50.8006	1.2193	32.7597	1.21948	34.3284	1.1777	27.653	1.24658	37.4691	1.63427	38.4455	1.74613	40.9122	1.35743	40.582	1.51102	33.8063	1.35776	34.9764	2.29961	66.4692	2.25846	64.0731
1.62352	50.8558	1.22088	32.8218	1.22104	34.2823	1.17891	27.7031	1.24788	37.4057	1.63631	38.5164	1.7482	40.9716	1.35925	40.7449	1.51289	33.9261	1.35938	35.051	2.30216	66.5723	2.26114	64.1572
1.62531	50.9124	1.22217	32.8094	1.22238	34.3155	1.1807	27.7768	1.24952	37.5418	1.63833	38.6989	1.75017	40.8762	1.3608	40.8085	1.51455	33.9268	1.36102	35.1187	2.30499	66.6457	2.2639	64.1375
1.62725	50.9506	1.22386	32.8043	1.22416	34.4092	1.18176	27.7149	1.25083	37.5472	1.64024	38.724	1.7522	41.0745	1.36248	40.8465	1.51641	33.9627	1.36256	35.1874	2.30772	66.7693	2.26647	64.252
1.6292	50.955	1.22508	32.9881	1.22536	34.4597	1.18331	27.8264	1.25267	37.6194	1.64209	38.6778	1.75466	41.0894	1.36403	40.9241	1.51849	34.0179	1.36455	35.221	2.31062	66.9698	2.26935	64.4886
1.63128	51.0269	1.22693	33.0887	1.22687	34.5234	1.18467	27.8965	1.25379	37.7047	1.64436	38.8002	1.75653	41.172	1.36562	40.9095	1.51994	34.1098	1.36581	35.2694	2.31316	66.8698	2.27197	64.4877
1.63304	51.0883	1.228	33.0636	1.22831	34.5961	1.1862	28.0024	1.25558	37.7046	1.64613	38.8928	1.75863	41.2794	1.36751	40.9911	1.522	34.1386	1.36759	35.2495	2.31611	66.9732	2.27463	64.4907
1.63514	51.0275	1.22969	33.1136	1.22988	34.5433	1.18745	27.9765	1.25696	37.7668	1.64812	38.6889	1.76068	41.2804	1.36891	41.108	1.52378	34.1631	1.36916	35.3159	2.31872	66.9543	2.27747	64.5951
1.63701	51.1405	1.23103	33.0947	1.23121	34.609	1.18904	28.0306	1.25847	37.7538	1.65007	38.9754	1.76289	41.4003	1.3707	41.1632	1.52547	34.1755	1.37082	35.3411	2.32151	67.1996	2.28027	64.7056
1.63903	51.2916	1.23265	33.1339	1.2328	34.668	1.19024	27.9105	1.25992	37.908	1.65213	38.9176	1.76503	41.4006	1.37222	41.1949	1.52743	34.3052	1.37248	35.5606	2.32426	67.246	2.28285	64.7619
1.64091	51.3077	1.23393	33.1976	1.23405	34.7938	1.19202	28.1421	1.2614	37.9195	1.65393	39.1119	1.76691	41.5152	1.3739	41.1472	1.52916	34.3678	1.37397	35.4804	2.32708	67.2995	2.28557	64.9258
1.64298	51.2763	1.23553	33.3838	1.23592	34.7616	1.19313	28.0604	1.26298	37.9137	1.65606	38.9866	1.76919	41.5174	1.37547	41.2179	1.53102	34.4277	1.37591	35.6135	2.32973	67.3129	2.28853	65.0125
1.64482	51.3612	1.23685	33.5403	1.23699	34.8567	1.19458	28.1061	1.26453	38.034	1.65798	39.0772	1.77131	41.6529	1.37711	41.3436	1.53283	34.4347	1.37725	35.4889	2.33255	67.4781	2.2911	65.0844
1.64678	51.4548	1.23861	33.3769	1.23866	34.8642	1.19605	28.143	1.26592	38.098	1.65997	39.1435	1.77327	41.7849	1.37898	41.3871	1.53466	34.4884	1.37898	35.5157	2.33529	67.4879	2.2938	64.9831
1.64885	51.5459	1.23973	33.3349	1.24006	35.0197	1.19756	28.1274	1.2675	38.1592	1.66185	39.182	1.77527	41.6626	1.38032	41.4167	1.53645	34.5107	1.38063	35.6773	2.33814	67.5826	2.29651	65.1537
1.65071	51.5557	1.24146	33.4533	1.24163	34.9647	1.19881	28.2569	1.269	38.1721	1.66392	39.4	1.77768	41.8794	1.38207	41.3912	1.53832	34.5314	1.38229	35.7189	2.34083	67.7184	2.29941	65.225
1.65255	51.6137	1.2428	33.5053	1.24289	35.0694	1.20034	28.2475	1.27037	38.2749	1.66578	39.3336	1.77963	41.881	1.38363	41.4938	1.53992	34.7317	1.38386	35.7638	2.34358	66.818	2.30189	65.3343
1.65465	51.576	1.24432	33.5669	1.24454	35.1868	1.20159	28.2908	1.27202	38.294	1.66772	39.3521	1.78174	41.8898	1.38542	41.6609	1.54208	34.7405	1.38542	35.8986	2.3464	66.723	2.30467	65.4304
1.65659	51.6438	1.24573	33.7209	1.24577	35.2584	1.20319	28.4031	1.27334	38.2188	1.6699	39.5037	1.78375	41.9408	1.3869	41.6034	1.54366	34.7294	1.3873	35.8772	2.34925	66.7588	2.30735	65.5778
1.65843	51.6833	1.24719	33.6895	1.24768	35.1505	1.2045	28.4861	1.27522	38.4357	1.67177	39.5504	1.78595	42.008	1.38853	41.6549	1.54556	34.813	1.38867	35.8993	2.35196	66.7621	2.31011	65.5881
1.66054	51.8048	1.24862	33.6438	1.24874	35.2049	1.20593	28.4481	1.27634	38.4383	1.6736	39.4957	1.78813	42.1401	1.39038	41.77	1.54743	34.8531	1.39048	36.0553	2.35464	66.7722	2.31265	65.6146
1.66244	51.7969	1.25028	33.8369	1.25047	35.3668	1.20742	28.5711	1.27804	38.5765	1.67565	39.689	1.79002	42.1437	1.39174	41.7689	1.54909	34.9985	1.39204	36.0659	2.35756	66.9904	2.31561	65.7412
1.66423	51.8007	1.25154	33.8324	1.25174	35.2862	1.20881	28.5672	1.27942	38.6257	1.67771	39.5532	1.79229	42.3085	1.39352	41.9797	1.55087	35.0025	1.39371	36.0934	2.36039	66.9148	2.31811	65.8234
1.66631	51.8357	1.25316	33.7488	1.25334	35.4246	1.21016	28.4943	1.28105	38.5888	1.67948	39.6801	1.79438	42.279	1.39511	41.8498	1.55299	35.1172	1.39527	36.1808	2.36302	66.9947	2.32077	65.8477
1.66842	51.8845	1.25458	33.9162	1.25463	35.4203	1.21159	28.5488	1.28239	38.6586	1.68165	39.7407	1.79639	42.2108	1.39679	42.0208	1.55448	35.169	1.39686	36.179	2.36571	67.085	2.32364	65.9364
1.67007	51.9902	1.256	33.9788	1.25627	35.5665	1.21294	28.6539	1.28406	38.7081	1.68357	39.7518	1.7984	42.4567	1.39833	42.0679	1.55651	35.1387	1.39875	36.1877	2.36874	67.239	2.32639	66.0779
1.67222	52.0469	1.25747	34.0048	1.25759	35.5016	1.21449	28.6873	1.28537	38.7222	1.68537	39.7957	1.80075	42.5053	1.39996	42.0402	1.55829	35.1521	1.40014	36.2233	2.37139	67.21	2.32898	66.0871
1.67416	52.084	1.25889	34.0194	1.25935	35.574	1.21591	28.7433	1.28721	38.8591	1.68742	39.9404	1.80276	42.5101	1.40172	42.0866	1.55993	35.2851	1.40194	36.3773	2.37409	67.2676	2.3317	66.1788
1.67595	52.1602	1.26052	34.0937	1.26044	35.548	1.2172	28.8052	1.2883	38.8587	1.68962	39.9416	1.80487	42.596	1.40325	42.1729	1.56196	35.2845	1.40347	36.3655	2.3769	67.3413	2.33462	66.2508
1.67793	52.1174	1.26192	34.1928	1.26216	35.7887	1.21875	28.8584	1.29007	38.9355	1.69125	39.9574	1.80685	42.5852	1.40495	42.2743	1.56369	35.4157	1.40513	36.4584	2.37982	67.2985	2.33728	66.3592
1.68016	52.223	1.26329	34.1085	1.26351	35.722	1.22012	28.8213	1.2915	38.9034	1.69338	40.0222	1.80904	42.6033	1.40651	42.2478	1.56549	35.267	1.4067	36.5072	2.38239	67.4366	2.33995	66.2863
1.68172	52.2803	1.2648	34.4126	1.26503	35.8247	1.22149	28.9331	1.29299	38.931	1.69543	40.0384	1.81134	42.7473	1.40822	42.2415	1.56739	35.5003	1.40835	36.4676	2.38523	67.4688	2.34269	66.5813
1.68392	52.2848	1.26633	34.313	1.26646	35.8974	1.22292	28.9104	1.29445	39.0503	1.69723	40.1617	1.81309	42.828	1.40971	42.3965	1.56911	35.4737	1.41023	36.6424	2.38793	67.6247	2.3456	66.5285
1.68588	52.3425	1.26771	34.2677	1.26795	35.9133	1.22433	28.9507	1.29591	39.0483	1.69912	40.25	1.81538	42.7696	1.41145	42.4437	1.57099	35.5297	1.41155	36.5803	2.39076	67.7368	2.34808	66.6936
1.68765	52.3561	1.26928	34.4577	1.26939	35.9875	1.22578	28.9555	1.29748	39.1418	1.70146	40.3122	1.81751	42.9083	1.41322	42.486	1.5728	35.6366	1.41332	36.6811	2.3934	67.7798	2.35095	66.6832
1.68959	52.4312	1.27056	34.3958	1.27101	35.9943	1.2273	29.1098	1.29896	39.1273	1.70308	40.297	1.81956	43.1374	1.41465	42.5743	1.57443	35.6533	1.41488	36.6356	2.39633	67.7967	2.35359	66.8786
1.69188	52.4517	1.2723	34.4665	1.2722	36.0517	1.22849	29.0716	1.30046	39.1916	1.70516	40.3864	1.82149	43.0526	1.41637	42.6168	1.5766	35.7843	1.41665	36.6942	2.399	67.8103	2.35632	66.8509
1.69348	52.4881	1.27357	34.4687	1.27386	36.0968	1.23009	29.1127	1.30201	39.226	1.70718	40.4722	1.82378	43.1045	1.41792	42.68	1.57814	35.8607	1.41815	36.7635	2.40171	67.9251	2.35896	66.9663
1.69557	52.6776	1.27504	34.5347	1.27533	36.1731	1.23142	29.2308	1.30354	39.361	1.7091	40.4572	1.82595	43.2416	1.41965	42.7465	1.58005	35.7718	1.41976	36.8628	2.40456	68.0139	2.36176	67.0605
1.69756	52.6966	1.27651	34.6093	1.27673	36.1905	1.23292	29.2383	1.30488	39.3353	1.71089	40.4838	1.82796	43.2364	1.4212	42.7938	1.58195	35.8892	1.42163	36.8961	2.40734	68.1271	2.36432	67.1077
1.69939	52.6161	1.27815	34.6834	1.27821	36.1246	1.23422	29.2991	1.3065	39.4316	1.71321	40.6161	1.82993	43.303	1.42288	42.9038	1.58366	36.0022	1.42297	36.9713	2.40999	68.1832	2.36698	67.1612
1.70127	52.8368	1.2794	34.8412	1.2796	36.3358	1.23569	29.176	1.3078	39.3395	1.71502	40.6016	1.83208	43.3483	1.42459	42.8025	1.58539	36.0129	1.42477	37.0766	2.41279	68.1784	2.36979	67.3817
1.70358	52.8147	1.28104	34.8804	1.28116	36.384	1.23707	29.3504	1.30971	39.4504	1.71697	40.7195	1.83442	43.5638	1.42609	42.9432	1.5875	36.0048	1.42636	37.135	2.41558	68.2201	2.37255	67.3068
1.70518	52.8766	1.28228	34.7646	1.2826	36.3623	1.23868	29.3974	1.31085	39.5176	1.71894	40.7314	1.83621	43.5333	1.42773	43.0147	1.58904	36.1119	1.42802	37.0333	2.41835	68.3684	2.37514	67.3196
1.70725	52.9988	1.28408	34.8907	1.28405	36.3627	1.2398	29.4059	1.31257	39.5967	1.72094	40.808	1.83844	43.511	1.42938	43.0899	1.59104	36.1589	1.42957	37.1846	2.42108	68.3389	2.37791	67.4157
1.70924	52.9894	1.28521	34.8776	1.28559	36.5473	1.24148	29.4618	1.31392	39.7105	1.72279	40.7854	1.84052	43.6794	1.43114	43.0912	1.59285	36.1575	1.4312	37.2206	2.42378	68.4874	2.38071	67.4203
1.71117	53.1452	1.28689	35.084	1.28705	36.4216	1.24276	29.5348	1.31551	39.7512	1.72492	40.7938	1.84268	43.6204	1.43262	43.0958	1.5945	36.2036	1.43297	37.3521	2.42669	68.4859	2.38342	67.6883
1.71296	52.9951	1.28827	34.9567	1.28842	36.6961	1.24424	29.5365	1.31686	39.7748	1.7268	40.8417	1.84462	43.7382	1.43431	43.2468	1.59644	36.2706	1.43448	37.3312	2.42941	68.6193	2.38616	67.8003
1.71526	53.1091	1.28983	35.0465	1.28994	36.6493	1.24557	29.6254	1.31855	39.8534	1.72873	40.9921	1.84685	43.6834	1.43599	43.2042	1.59829	36.443	1.43619	37.3127	2.43221	68.7554	2.38877	67.8359
1.71693	53.081	1.29111	35.1871	1.29127	36.6979	1.24705	29.571	1.31987	39.8981	1.73069	41.1041	1.84901	43.8581	1.43756	43.3659	1.60002	36.4185	1.43775	37.4147	2.43488	68.7152	2.3917	67.9491
1.71896	53.1972	1.29272	35.126	1.29304	36.7385	1.24833	29.7441	1.32166	39.8554	1.73278	41.0632	1.85107	43.8411	1.43926	43.245	1.60188	36.5422	1.43946	37.4944	2.43782	68.9668	2.39434	67.9858
1.72094	53.203	1.294	35.2131	1.29428	36.6925	1.25006	29.6058	1.32283	39.9733	1.73459	41.1217	1.85305	43.8337	1.44084	43.4073	1.60364	36.571	1.44096	37.5067	2.44055	69.0665	2.39709	68.0638
1.7229	53.2946	1.29588	35.3185	1.29583	36.7746	1.25117	29.7104	1.32453	39.9083	1.73661	41.1758	1.85515	43.9651	1.44255	43.4265	1.60545	36.6083	1.44268	37.5926	2.44331	69.0532	2.39973	68.0707
1.72463	53.2574	1.29695	35.3618	1.29726	36.8458	1.25283	29.7567	1.32594	40.0129	1.73857	41.2624	1.85755	44.0825	1.44402	43.5805	1.60739	36.5384	1.44447	37.644	2.446	69.0682	2.40256	68.2253
1.72684	53.3917	1.29865	35.3874	1.2988	36.8882	1.25409	29.8634	1.3275	40.021	1.74063	41.205	1.85931	44.1431	1.44575	43.5494	1.60895	36.631	1.44588	37.6413	2.449	69.0884	2.40522	68.2621
1.72876	53.3252	1.29999	35.3582	1.3001	36.9684	1.25558	29.788	1.32894	40.123	1.74245	41.387	1.86155	44.1481	1.44744	43.4832	1.61112	36.7316	1.44762	37.6993	2.45158	69.2046	2.40793	68.3446
1.73064	53.451	1.30152	35.5585	1.30177	37.0026	1.25686	29.9305	1.33039	40.119	1.74452	41.2598	1.86367	44.198	1.44902	43.6116	1.61264	36.8781	1.44916	37.8375	2.45436	69.246	2.41055	68.4058
1.73257	53.4298	1.30284	35.4514	1.303	37.0014	1.25843	29.9624	1.33205	40.2149	1.74651	41.492	1.86579	44.1739	1.45068	43.7359	1.61453	36.7963	1.45088	37.9243	2.45713	69.4862	2.41336	68.4199
1.73458	53.5264	1.30449	35.5552	1.30484	37.1249	1.25969	29.9319	1.33346	40.2861	1.74831	41.3913	1.86772	44.2955	1.45225	43.8065	1.61649	36.8886	1.45242	37.8281	2.46009	69.4774	2.41596	68.5996
1.73636	53.4676	1.30582	35.5368	1.30595	37.1608	1.26145	30.014	1.33493	40.267	1.75045	41.4492	1.86996	44.3443	1.45398	43.729	1.61815	37.002	1.45412	37.8333	2.46259	69.5318	2.41874	68.5743
1.73849	53.7004	1.30756	35.7269	1.3076	37.1234	1.2625	30.1307	1.33647	40.3528	1.75243	41.6662	1.87215	44.3677	1.45545	43.9458	1.61991	36.9771	1.45584	37.933	2.46549	69.5708	2.42141	68.6597
1.74046	53.6018	1.30868	35.7041	1.30894	37.2691	1.26409	30.0371	1.33806	40.5111	1.75423	41.5823	1.87421	44.478	1.45719	43.904	1.62202	37.0301	1.45732	37.9873	2.46819	69.5114	2.42404	68.7426
1.74233	53.8312	1.31031	35.7555	1.31058	37.3393	1.26539	30.1485	1.33941	40.5106	1.75624	41.6608	1.87615	44.5955	1.45889	43.9316	1.62351	37.0892	1.45897	38.0729	2.47106	69.6342	2.42685	68.8116
1.7442	53.8623	1.31174	35.7643	1.31186	37.2949	1.26694	30.2251	1.34104	40.4674	1.75845	41.8077	1.87828	44.5798	1.46045	44.0666	1.62551	37.0722	1.46062	38.1106	2.4736	69.6936	2.42959	68.8278
1.74632	53.8201	1.31329	35.7313	1.31348	37.4547	1.26821	30.2489	1.34231	40.5483	1.76012	41.7105	1.88069	44.6224	1.46209	43.9464	1.62735	37.2824	1.46238	38.0837	2.47655	69.9082	2.43231	69.0555
1.74817	53.8693	1.31464	35.8633	1.31473	37.465	1.26979	30.3334	1.34417	40.5758	1.76222	41.8148	1.88245	44.8373	1.46365	44.1606	1.629	37.2607	1.46385	38.2509	2.4792	69.8549	2.43494	69.0666
1.7501	53.9474	1.31613	35.8687	1.31658	37.4855	1.27096	30.366	1.34537	40.7431	1.76421	41.7916	1.8846	44.8461	1.46546	44.2337	1.63092	37.2207	1.46555	38.2956	2.48195	69.9752	2.43783	69.2104
1.75216	53.9648	1.31765	36.0442	1.31765	37.5767	1.27278	30.3366	1.34709	40.6652	1.76604	41.8897	1.88673	44.8359	1.46689	44.1747	1.63275	37.3659	1.46723	38.325	2.48472	70.0232	2.44053	69.3036
1.75405	53.9716	1.31915	35.9405	1.31939	37.5076	1.27382	30.4009	1.34844	40.7509	1.76803	41.9155	1.88892	44.9233	1.4686	44.3131	1.63452	37.4436	1.46879	38.3419	2.48756	70.0416	2.44323	69.3033
1.75594	54.0488	1.32042	36.0259	1.3207	37.607	1.27537	30.3556	1.35004	40.8357	1.77033	42.0884	1.89085	44.998	1.47026	44.336	1.63644	37.41	1.4705	38.328	2.49019	70.06	2.44588	69.3913
1.75796	54.1456	1.32207	36.037	1.32228	37.7251	1.27674	30.3469	1.35139	40.857	1.77191	42.0719	1.89301	44.9825	1.47185	44.3466	1.63819	37.5781	1.47208	38.3625	2.49302	70.0773	2.44882	69.5046
1.75993	54.1322	1.32354	36.0606	1.32362	37.7976	1.27834	30.3838	1.35301	40.8821	1.77395	42.0786	1.89512	45.2109	1.47349	44.3996	1.63994	37.6056	1.47378	38.3937	2.49576	70.202	2.45134	69.5032
1.76175	54.2526	1.32492	36.1722	1.32517	37.852	1.27953	30.498	1.35441	40.9872	1.77608	42.1031	1.89736	45.1327	1.47516	44.4721	1.64188	37.748	1.47526	38.4719	2.49859	70.365	2.4541	69.5941
1.7639	54.2925	1.32644	36.2501	1.32649	37.7704	1.28112	30.5495	1.35615	40.9307	1.77792	42.1869	1.89925	45.2721	1.47687	44.5503	1.64355	37.6797	1.47698	38.5696	2.50125	70.428	2.45677	69.6284
1.76581	54.2404	1.32781	36.3522	1.32826	37.9213	1.28231	30.5196	1.35736	40.9783	1.77979	42.1807	1.90133	45.4239	1.47831	44.6186	1.6456	37.7545	1.4787	38.6808	2.50406	70.4581	2.45964	69.7405
1.76764	54.3192	1.3294	36.2681	1.32943	37.9384	1.28408	30.6749	1.35899	41.1124	1.78203	42.2209	1.90372	45.373	1.48003	44.6065	1.64721	37.8673	1.48025	38.7051	2.50694	70.325	2.46211	69.8398
1.76962	54.3845	1.33084	36.3123	1.33112	37.9674	1.28515	30.7008	1.36047	41.1208	1.78377	42.3867	1.90558	45.3853	1.48164	44.5908	1.64904	37.8338	1.48192	38.776	2.50966	70.5075	2.46496	69.8786
1.77167	54.4723	1.33223	36.4999	1.33247	38.0361	1.28676	30.7563	1.36196	41.2348	1.78582	42.2723	1.90773	45.4678	1.48338	44.7148	1.65102	37.8984	1.4835	38.797	2.51242	70.569	2.4676	69.9855
1.77346	54.4864	1.33375	36.5581	1.33396	38.0254	1.2881	30.831	1.36349	41.2291	1.78776	42.4548	1.90981	45.5824	1.48494	44.8165	1.65269	37.8474	1.48522	38.7703	2.51517	70.6962	2.47032	70.0934
1.7756	54.5291	1.33527	36.4855	1.33536	38.0671	1.28962	30.7539	1.36489	41.2535	1.78978	42.4249	1.91195	45.5316	1.48656	44.863	1.65444	37.9206	1.48669	38.7294	2.51811	70.69	2.47296	70.1546
1.77753	54.6113	1.33657	36.5882	1.33687	38.1904	1.29085	30.8529	1.36654	41.3295	1.79155	42.5183	1.91402	45.5358	1.48829	44.925	1.65659	38.002	1.48844	38.8865	2.5208	70.8308	2.47585	70.1047
1.77931	54.5902	1.33817	36.56	1.33836	38.1906	1.29239	30.8532	1.36797	41.4464	1.79377	42.5858	1.91608	45.7603	1.48973	45.0119	1.65799	38.1242	1.49015	39.0198	2.52351	70.8284	2.47841	70.2913
1.78131	54.6957	1.33952	36.5607	1.33992	38.2597	1.29365	30.9876	1.3694	41.4315	1.79564	42.6244	1.91829	45.8031	1.49153	45.0415	1.66006	38.2128	1.49168	38.9888	2.52629	70.9305	2.48113	70.3896
1.78353	54.7575	1.34131	36.7346	1.34118	38.2704	1.2954	30.9425	1.37094	41.4457	1.79758	42.6245	1.92039	45.7221	1.49312	45.0904	1.6619	38.1997	1.49332	39.1122	2.52926	70.9956	2.48401	70.5253
1.78513	54.7835	1.34245	36.7827	1.34276	38.4355	1.29656	31.0213	1.3726	41.4403	1.79948	42.6559	1.92234	45.8031	1.49481	45.0878	1.66351	38.2161	1.4949	39.1052	2.53185	71.1761	2.48667	70.6075
1.78722	54.9018	1.34403	36.8106	1.34422	38.4617	1.29807	30.9425	1.3739	41.56	1.80159	42.812	1.92446	45.9648	1.49635	45.195	1.66546	38.3286	1.49669	39.1274	2.53464	71.191	2.48933	70.5903
1.78922	54.9594	1.34543	36.9395	1.34565	38.4495	1.29943	31.1032	1.37556	41.5046	1.80349	42.8272	1.92685	46.0418	1.498	45.2186	1.66728	38.4552	1.49812	39.2207	2.53737	71.2209	2.49208	70.7657
1.79105	54.9575	1.347	36.9373	1.34716	38.4524	1.30092	31.1299	1.37682	41.7516	1.80543	42.8396	1.92869	46.0588	1.49972	45.2562	1.66902	38.406	1.49984	39.2902	2.54028	71.255	2.49497	70.6838
1.79295	54.9384	1.34832	36.9679	1.34853	38.5376	1.30219	31.0451	1.37868	41.7654	1.80748	42.8356	1.93082	46.1674	1.50121	45.3854	1.67094	38.4369	1.50151	39.2927	2.54285	71.421	2.49752	70.8023
1.79521	55.111	1.35001	37.0906	1.35013	38.5723	1.30374	31.1805	1.37981	41.7453	1.80937	42.9014	1.93294	46.2107	1.50297	45.3379	1.6727	38.413	1.50308	39.3467	2.54566	71.4629	2.50023	70.799
1.79679	55.0193	1.35122	37.0091	1.35156	38.599	1.30502	31.2339	1.38155	41.7368	1.81126	42.9173	1.93508	46.2191	1.50453	45.445	1.67442	38.5398	1.50472	39.3522	2.54836	71.412	2.50299	70.9824
1.79888	55.0818	1.35306	37.0643	1.35291	38.6095	1.30674	31.2769	1.38296	41.865	1.81341	42.9322	1.93724	46.2829	1.50626	45.5558	1.67639	38.587	1.5064	39.4781	2.55121	71.4432	2.50583	71.0427
1.80098	55.1287	1.35413	37.1592	1.35444	38.7091	1.30791	31.3879	1.38454	41.8862	1.81536	43.035	1.93909	46.2491	1.50774	45.4881	1.67808	38.7086	1.50811	39.4739	2.55382	71.6805	2.50828	71.0634
1.80275	55.2206	1.35576	37.1464	1.35606	38.7644	1.30932	31.3774	1.38586	41.8241	1.81712	43.2604	1.94142	46.3526	1.50947	45.5619	1.68008	38.7704	1.50955	39.4093	2.55677	71.7327	2.51119	71.1454
1.80461	55.2728	1.3572	37.3111	1.35736	38.9031	1.31076	31.3927	1.38749	41.9796	1.81923	43.2412	1.94353	46.4544	1.51121	45.6741	1.68175	38.8072	1.51128	39.5863	2.55938	71.7308	2.5138	71.2225
1.80689	55.2449	1.35878	37.3748	1.35893	38.8508	1.31228	31.4657	1.38887	42.0652	1.82127	43.2754	1.94549	46.389	1.51262	45.6289	1.68355	38.8342	1.5129	39.6017	2.56213	71.7278	2.51654	71.2845
1.80856	55.3845	1.36006	37.4556	1.36022	38.9016	1.3136	31.4032	1.39065	42.0235	1.82308	43.2327	1.9475	46.6593	1.51441	45.6892	1.68542	38.866	1.5146	39.6421	2.56494	71.6399	2.51917	71.3795
1.8106	55.3414	1.36171	37.3406	1.36196	38.9694	1.31506	31.4951	1.39187	42.1362	1.82511	43.2547	1.94991	46.6613	1.51588	45.7191	1.68725	38.9059	1.51619	39.6432	2.56778	70.7155	2.52202	71.455
1.8126	55.4779	1.36293	37.4772	1.36318	39.058	1.31637	31.525	1.39353	42.1705	1.82725	43.3264	1.95183	46.7057	1.51768	45.7267	1.68895	39.0143	1.51779	39.747	2.57044	70.712	2.5246	71.5593
1.81445	55.4295	1.36479	37.5732	1.36477	38.8807	1.318	31.5287	1.39498	42.2069	1.82892	43.4046	1.95392	46.7337	1.51922	45.8203	1.6911	39.0704	1.51952	39.8302	2.57321	70.4886	2.5273	71.6909
1.81628	55.5075	1.36587	37.4398	1.3662	39.1971	1.31927	31.5609	1.39643	42.2326	1.8311	43.5209	1.95592	46.7625	1.52091	45.9032	1.6925	39.0238	1.52096	39.8373	2.57605	70.3311	2.53012	71.7592
1.81862	55.6561	1.3676	37.4729	1.36776	39.0894	1.32061	31.5954	1.39796	42.3068	1.83307	43.5079	1.95818	46.8866	1.5226	45.8527	1.6945	39.0471	1.52277	39.8189	2.57888	70.3952	2.53288	71.7615
1.82033	55.523	1.36893	37.5837	1.36904	39.1332	1.32216	31.711	1.39942	42.4303	1.83489	43.5327	1.96039	46.8532	1.52403	45.955	1.69642	39.1617	1.52437	39.8131	2.58156	70.2892	2.53551	71.8104
1.82227	55.7385	1.37047	37.6254	1.37064	39.2135	1.3236	31.7786	1.40114	42.4639	1.83683	43.6531	1.96221	46.9568	1.52581	46.0037	1.69804	39.2785	1.52603	39.9798	2.58427	70.2924	2.53822	71.9366
1.82423	55.8158	1.37181	37.6486	1.37192	39.1464	1.32491	31.7493	1.40243	42.4589	1.83919	43.6641	1.96445	46.9458	1.5273	46.0277	1.69995	39.1285	1.52758	40.0763	2.58722	70.3549	2.5411	71.9088
1.82624	55.7585	1.37339	37.8297	1.37379	39.2611	1.32638	31.642	1.40394	42.4993	1.84077	43.6401	1.96655	47.1469	1.52917	46.2039	1.70186	39.3037	1.52924	40.0979	2.58993	70.3597	2.54374	72.0881
1.82807	55.7462	1.37474	37.8912	1.3749	39.3006	1.32773	31.8165	1.40543	42.4533	1.84284	43.737	1.96865	47.1209	1.53062	46.1764	1.70349	39.3419	1.53097	40.157	2.59269	70.2904	2.54646	72.218
1.83021	55.8325	1.37649	37.864	1.37656	39.3044	1.32921	31.8497	1.40709	42.67	1.84484	43.8657	1.97061	47.1574	1.53232	46.227	1.70551	39.5027	1.53244	40.1772	2.5954	70.4322	2.54911	72.2426
1.83204	55.8699	1.37763	37.8079	1.37791	39.3812	1.3307	31.9254	1.40841	42.6149	1.84673	43.896	1.97293	47.226	1.534	46.3665	1.70724	39.5029	1.53421	40.2134	2.59835	70.3423	2.55205	72.3345
1.83396	55.9431	1.37931	37.9121	1.37947	39.508	1.33195	31.9758	1.41005	42.6242	1.84861	43.9462	1.97488	47.1905	1.53546	46.422	1.70895	39.5981	1.53579	40.2647	2.60106	70.3416	2.55455	72.4006
1.83598	55.9407	1.38065	37.9654	1.38076	39.5454	1.3335	31.9551	1.41137	42.7583	1.85091	44.0371	1.97706	47.371	1.53731	46.3763	1.71092	39.6165	1.53749	40.2712	2.60378	70.4034	2.55736	72.4384
1.83796	56.0422	1.38214	38.0306	1.38244	39.5575	1.33488	31.9047	1.4132	42.7721	1.85261	44.0278	1.97906	47.4141	1.53876	46.4937	1.71257	39.6559	1.53898	40.3706	2.60647	70.4948	2.55998	72.4333
1.83981	55.9752	1.38355	38.1298	1.3837	39.6477	1.33625	32.0639	1.4143	42.8851	1.85457	44.0426	1.98126	47.4724	1.54061	46.5004	1.71459	39.6963	1.54071	40.5097	2.60943	70.5301	2.56277	72.5516
1.84179	56.091	1.38506	38.1293	1.38556	39.633	1.33763	32.0958	1.41605	42.8548	1.85665	44.0277	1.98348	47.5437	1.54203	46.5559	1.71632	39.7103	1.54244	40.3709	2.61205	70.5906	2.56538	72.5945
1.84379	56.1242	1.3866	38.1877	1.3866	39.6311	1.33912	32.0517	1.41747	42.9609	1.85856	44.1483	1.98531	47.6088	1.54374	46.6923	1.71808	39.7512	1.54386	40.502	2.61484	70.6434	2.56816	72.6204
1.84574	56.2109	1.38808	38.2088	1.38825	39.8172	1.34055	32.1145	1.41903	42.9523	1.86038	44.2294	1.98758	47.643	1.54547	46.7367	1.71995	39.9228	1.54564	40.5526	2.61759	70.624	2.57078	72.8252
1.84758	56.1653	1.38939	38.23	1.38964	39.8281	1.34207	32.1922	1.4204	42.9726	1.86256	44.2277	1.98968	47.6948	1.54694	46.7323	1.72174	39.8505	1.54713	40.5899	2.62045	70.7527	2.57353	72.8221
1.84967	56.3128	1.39097	38.3229	1.39124	39.8709	1.34323	32.3023	1.42201	43.0419	1.86446	44.3102	1.99174	47.8145	1.54871	46.7651	1.72346	39.9329	1.54891	40.6632	2.62306	70.7993	2.57623	72.9995
1.85149	56.3554	1.39241	38.3708	1.39253	39.9262	1.34481	32.3668	1.42339	43.0831	1.86643	44.3744	1.99371	47.8732	1.55018	46.7255	1.72565	40.0595	1.55046	40.6744	2.62593	70.9422	2.57906	73.0661
1.85348	56.3483	1.39387	38.4188	1.39411	40.0452	1.34616	32.3085	1.4251	43.1384	1.86833	44.4086	1.99604	47.9098	1.55205	46.8281	1.72707	39.9798	1.55215	40.7224	2.62861	70.9152	2.58168	73.0379
1.85551	56.4823	1.39536	38.4992	1.3955	40.051	1.34761	32.3722	1.42636	43.1587	1.8704	44.3938	1.99811	47.8805	1.55345	46.9233	1.72902	40.0542	1.55384	40.8544	2.63135	71.0918	2.58435	73.1025
1.85742	56.627	1.39671	38.4999	1.39717	39.9816	1.34899	32.4686	1.42802	43.3884	1.87222	44.4426	2.00014	48.005	1.55521	46.9833	1.73092	40.0537	1.55528	40.6992	2.63407	71.127	2.58725	73.0805
1.85922	56.5561	1.39843	38.5281	1.39832	40.0941	1.35049	32.4579	1.42949	43.2102	1.8743	44.4451	2.00212	47.9871	1.55691	47.0508	1.73256	40.2222	1.55704	40.917	2.63699	71.0491	2.58992	73.2043
1.86134	56.4575	1.39969	38.6065	1.40002	40.2064	1.3518	32.4698	1.4309	43.2456	1.87637	44.501	2.00433	48.0864	1.55839	47.0866	1.73441	40.3074	1.55854	40.9612	2.63966	71.0169	2.59263	73.4317
1.86336	56.6458	1.40118	38.6706	1.40144	40.1906	1.35345	32.5095	1.43245	43.3569	1.8782	44.6524	2.00669	48.096	1.56015	47.0856	1.73644	40.2546	1.5604	40.8481	2.64234	71.0594	2.59531	73.4551
1.86509	56.7788	1.40271	38.6778	1.40288	40.173	1.35453	32.3655	1.4339	43.4594	1.88008	44.5541	2.00842	48.1427	1.56158	47.1086	1.73794	40.3844	1.56186	40.9877	2.64524	71.0577	2.59819	73.4212
1.86721	56.6956	1.40421	38.8034	1.40431	40.3001	1.35615	32.4487	1.43565	43.4303	1.88221	44.6639	2.01061	48.2847	1.56351	47.2559	1.74	40.4314	1.56356	41.1242	2.64804	70.9174	2.60084	73.5433
1.86911	56.7537	1.40553	38.7221	1.4058	40.2921	1.35754	32.562	1.43689	43.5198	1.88421	44.7533	2.01281	48.3614	1.56492	47.2685	1.74178	40.4797	1.56525	41.1718	2.65069	70.764	2.60353	73.5729
1.87095	56.8489	1.40713	38.9477	1.40724	40.4504	1.35901	32.6852	1.43848	43.5946	1.88598	44.8415	2.01484	48.4377	1.56665	47.3085	1.74345	40.4667	1.56668	41.1051	2.65347	70.7295	2.60617	73.764
1.87301	56.9666	1.40839	38.8037	1.40884	40.3877	1.36029	32.5654	1.43992	43.6516	1.88814	44.9393	2.01682	48.3849	1.56833	47.2751	1.74541	40.5812	1.56855	41.1726	2.65634	70.853	2.609	73.8675
1.87509	56.8776	1.41022	38.9137	1.41011	40.4731	1.36185	32.7106	1.44152	43.7161	1.89007	44.8694	2.019	48.5899	1.5698	47.5174	1.74709	40.6067	1.57002	41.231	2.65906	70.8316	2.61158	73.7827
1.87673	56.7696	1.41139	38.9577	1.41172	40.5265	1.36306	32.7281	1.44287	43.6691	1.89191	44.9416	2.0212	48.5868	1.57159	47.4797	1.74907	40.572	1.57183	41.1858	2.66181	70.7279	2.61437	73.9665
1.87885	56.9543	1.41302	39.064	1.41317	40.5354	1.36483	32.8148	1.4446	43.6747	1.89396	44.9984	2.02329	48.7056	1.57306	47.5128	1.75086	40.6121	1.57326	41.3363	2.66454	70.9948	2.617	73.9924
1.88089	57.061	1.41438	39.1306	1.41454	40.5894	1.36588	32.7862	1.44584	43.7684	1.89616	44.9391	2.02523	48.6563	1.57498	47.5045	1.75258	40.7898	1.57498	41.4182	2.66749	70.9648	2.61976	74.1544
1.88267	57.0528	1.41597	39.114	1.41605	40.6589	1.36757	32.8438	1.44772	43.8313	1.89774	45.0333	2.02735	48.7066	1.57631	47.5733	1.75445	40.8802	1.57672	41.4469	2.6701	70.8741	2.6224	74.1646
1.88464	57.0637	1.41723	39.1377	1.41749	40.6734	1.36885	32.9601	1.44879	43.932	1.89992	45.0778	2.02976	48.7509	1.57804	47.5906	1.75625	40.8534	1.57816	41.4727	2.67297	70.9543	2.62521	74.2074
1.88684	57.087	1.41891	39.2248	1.41915	40.7375	1.37035	32.9455	1.45051	43.882	1.90196	45.0476	2.03154	48.8784	1.57974	47.7304	1.75796	40.9871	1.57995	41.529	2.67564	70.9721	2.62787	74.1572
1.88846	57.2272	1.42015	39.2441	1.42044	40.7684	1.3716	32.9864	1.45196	43.8552	1.90373	45.2166	2.03372	48.9203	1.58124	47.762	1.76015	40.961	1.58143	41.5301	2.67857	70.9859	2.63047	74.2439
1.89063	57.2194	1.42203	39.3277	1.4219	40.66	1.3732	33.0629	1.45353	43.9955	1.90566	45.2791	2.03583	48.9441	1.58305	47.8098	1.76159	40.9856	1.58328	41.6463	2.68122	70.9922	2.63332	74.4828
1.89257	57.2082	1.42307	39.4095	1.42338	40.7475	1.37439	33.0925	1.45491	44.0237	1.90792	45.3133	2.03797	49.0223	1.58443	47.7882	1.76355	41.0514	1.58469	41.6627	2.68404	70.9942	2.63612	74.4992
1.89437	57.3385	1.42477	39.3416	1.4249	40.9255	1.37624	33.1077	1.4565	44.1474	1.90957	45.2372	2.03999	49.0861	1.58643	47.8457	1.76541	41.1474	1.58644	41.692	2.6867	70.9857	2.63878	74.5745
1.89628	57.3075	1.42609	39.3704	1.42625	40.901	1.37723	33.0424	1.45791	44.0253	1.91171	45.3889	2.0421	49.099	1.58771	47.9145	1.7671	41.1926	1.58815	41.6957	2.68966	70.7514	2.64142	74.6093
1.89864	57.4533	1.42768	39.4208	1.42792	40.9759	1.37888	33.166	1.45957	44.184	1.9137	45.3714	2.04431	49.1818	1.58946	47.9374	1.76894	41.2456	1.58961	41.7543	2.69227	70.0794	2.64437	74.7704
1.90021	57.4854	1.42901	39.5511	1.42916	41.0092	1.38015	33.1988	1.46087	44.166	1.91553	45.4815	2.04638	49.2681	1.59123	48.0988	1.77103	41.2918	1.59139	41.7716	2.69506	69.948	2.64703	74.7027
1.90227	57.426	1.43063	39.636	1.43095	40.9638	1.38168	33.2346	1.46254	44.277	1.91739	45.5573	2.04836	49.2291	1.59269	48.1086	1.77248	41.2793	1.59283	41.9557	2.69781	69.7756	2.6497	74.874
1.90426	57.5662	1.43191	39.6228	1.4321	41.077	1.38292	33.2454	1.464	44.2544	1.91974	45.5593	2.05046	49.303	1.59448	48.0947	1.77449	41.4146	1.59474	41.8141	2.70072	69.7447	2.65239	74.9157
1.9061	57.5638	1.43374	39.6883	1.43365	41.0298	1.38455	33.2668	1.46542	44.2736	1.92144	45.6165	2.05291	49.3205	1.59588	48.1133	1.77634	41.3903	1.59616	42.0194	2.70325	69.9088	2.6553	75.0584
1.90799	57.7617	1.43477	39.7014	1.43513	41.1523	1.38573	33.3596	1.46701	44.3376	1.92344	45.6453	2.05463	31.8956	1.59784	48.2361	1.77799	41.4205	1.5979	42.0065	2.70616	69.9116	2.65777	75.0422
1.91029	57.6906	1.43649	39.7458	1.43672	41.2069	1.38757	33.4312	1.46836	44.4127	1.92541	45.6559	2.05686	32.3154	1.59914	48.28	1.77996	41.5125	1.59957	42.0996	2.70888	69.8998	2.66056	75.0327
1.91192	57.6073	1.4379	39.8228	1.43798	41.318	1.38856	33.3576	1.47018	44.4021	1.92743	45.6885	2.05895	32.1661	1.60096	48.3831	1.78161	41.6609	1.60103	42.026	2.71166	70.0291	2.66328	75.1553
1.9139	57.743	1.43942	39.9247	1.43965	41.2425	1.39018	33.5152	1.4714	44.602	1.92923	45.7929	2.06111	32.0705	1.60261	48.2519	1.78351	41.6228	1.60283	42.0965	2.7143	70.0294	2.66596	75.244
1.91598	57.8215	1.44078	39.997	1.44086	41.4135	1.39146	33.341	1.47303	44.6494	1.93144	45.8712	2.06305	31.7944	1.6041	48.3778	1.78541	41.6793	1.60429	42.2609	2.71726	70.1066	2.66856	75.3197
1.91784	57.7825	1.4423	39.992	1.44272	41.3635	1.39304	33.605	1.47444	44.5181	1.93328	45.7988	2.06514	31.1282	1.60584	48.4899	1.78714	41.6756	1.60621	42.2149	2.71984	70.1844	2.67146	75.4655
1.91964	57.8797	1.44365	39.8446	1.44379	41.4552	1.39428	33.4755	1.47604	44.6891	1.93522	45.8501	2.06747	31.0334	1.60729	48.5322	1.78897	41.7827	1.60756	42.2806	2.72258	70.1593	2.67404	75.4467
1.92187	57.9116	1.44534	40.0491	1.44552	41.4409	1.39586	33.6364	1.47735	44.7691	1.93723	45.934	2.06951	30.9841	1.60933	48.6141	1.79078	41.7546	1.60927	42.3044	2.72545	70.1885	2.67668	75.6054
1.92364	57.8788	1.44657	40.058	1.44686	41.4459	1.39705	33.6576	1.47906	44.6414	1.93924	46.0116	2.07143	30.6967	1.6106	48.6447	1.79242	41.7827	1.61099	42.3343	2.72824	70.251	2.67947	75.5904
1.92565	58.0303	1.44827	40.1578	1.44842	41.5513	1.39887	33.6324	1.48034	44.7061	1.94108	46.108	2.07349	30.7637	1.6124	48.6204	1.79464	41.839	1.61247	42.3961	2.73089	70.4025	2.68229	75.6431
1.92758	58.0613	1.44962	40.1323	1.4497	41.6061	1.39989	33.7051	1.48223	44.946	1.94313	46.0498	2.07595	30.6706	1.61401	48.7392	1.79615	41.9064	1.61429	42.4038	2.73371	70.3665	2.6849	75.7244
1.92957	58.2069	1.45109	40.2137	1.45135	41.6853	1.40149	33.6857	1.48332	44.8725	1.94517	46.0805	2.0778	30.7207	1.61552	48.7295	1.79805	42.0073	1.61567	42.497	2.73656	70.4615	2.68756	75.7395
1.93134	58.0518	1.45249	40.2257	1.45261	41.6907	1.40286	33.8509	1.48506	44.8161	1.94708	46.1647	2.07991	30.6778	1.61732	48.806	1.79991	42.0285	1.61767	42.5089	2.7393	70.4887	2.69053	75.8954
1.93356	58.2115	1.45395	40.2876	1.45448	41.704	1.40437	33.7568	1.4864	44.8293	1.94898	46.2569	2.08196	30.7125	1.61878	48.7883	1.80159	42.0809	1.61894	42.5619	2.742	70.5144	2.69314	75.9631
1.93545	58.2693	1.45549	40.3159	1.45554	41.8381	1.4056	33.8922	1.48804	44.9533	1.95102	46.2036	2.08421	30.6615	1.62078	48.8602	1.80344	42.1627	1.6207	42.5548	2.74482	70.628	2.69581	75.8977
1.93729	58.2247	1.45701	40.2581	1.45724	41.7878	1.40717	33.9234	1.48941	45.0473	1.95295	46.1952	2.08625	30.3926	1.62201	48.9096	1.80551	42.1846	1.62248	42.6642	2.74772	70.5367	2.69858	75.9799
1.93924	58.27	1.45835	40.3763	1.45856	41.9646	1.40837	33.9413	1.49095	45.1198	1.95489	46.4392	2.08824	30.5684	1.62379	48.9152	1.80698	42.2419	1.62392	42.7325	2.75034	70.7351	2.70149	76.1911
1.9413	58.3832	1.45992	40.5785	1.46011	41.9165	1.41014	33.888	1.49248	45.1734	1.95701	46.4203	2.09048	30.461	1.62548	49.0304	1.80901	42.3033	1.62572	42.7871	2.75319	70.6153	2.70396	76.1885
1.94315	58.3653	1.46138	40.5768	1.46145	41.813	1.4113	34.0015	1.494	45.1094	1.95892	46.4413	2.09262	30.5046	1.62702	49.0947	1.81081	42.4326	1.62711	42.661	2.75594	70.8097	2.70683	76.2953
1.94515	58.4212	1.46275	40.6326	1.46304	42.0794	1.41282	34.0283	1.49536	45.2192	1.96074	46.3893	2.09457	30.0762	1.62875	49.1828	1.81251	42.329	1.62908	42.8578	2.75886	70.8969	2.70945	76.3554
1.94716	58.4856	1.46432	40.5832	1.46444	42.0362	1.4142	34.1603	1.49703	45.3467	1.96279	46.5064	2.09659	30.0185	1.63021	49.1595	1.81444	42.5141	1.63039	42.8939	2.76149	70.932	2.71229	76.4568
1.94903	58.5742	1.46565	40.6209	1.46609	42.1282	1.41567	34.1093	1.49851	45.2677	1.96494	46.5453	2.09903	29.8268	1.63218	49.2904	1.8162	42.5356	1.6322	42.8593	2.76425	70.9249	2.71478	76.4653
1.95094	58.5387	1.46735	40.6386	1.46728	42.1431	1.41695	34.0834	1.49989	45.3557	1.96663	46.6067	2.10091	29.8713	1.63341	49.2355	1.81802	42.5854	1.63386	42.9683	2.767	70.9632	2.71768	76.5178
1.95302	58.5662	1.46863	40.7326	1.46893	42.1455	1.41849	34.2246	1.50149	45.4371	1.9687	46.6058	2.10303	29.8344	1.63529	49.2611	1.8199	42.6054	1.63533	42.9878	2.76991	71.0317	2.72022	76.6119
1.95493	58.5942	1.47014	40.8985	1.4703	42.2262	1.41976	34.2403	1.50281	45.4367	1.97073	46.6413	2.10512	29.8093	1.63692	49.3063	1.82164	42.5603	1.63709	43.0497	2.7725	71.0751	2.72292	76.7763
1.95678	58.7278	1.47158	40.7967	1.47184	42.1892	1.42146	34.305	1.50466	45.4303	1.97258	46.7398	2.10726	29.8682	1.63841	49.3749	1.8235	42.7383	1.63853	43.0717	2.77533	71.189	2.72567	76.74
1.95885	58.6846	1.47316	40.9537	1.47324	42.2912	1.42266	34.1772	1.50588	45.6067	1.97451	46.7426	2.10935	29.8278	1.64021	49.5096	1.82535	42.6835	1.64057	43.1752	2.77803	71.2145	2.72844	76.8497
1.96083	58.7082	1.4745	41.0813	1.47468	42.269	1.42408	34.3633	1.50755	45.5779	1.97676	46.8606	2.11136	29.8443	1.6416	49.5016	1.82695	42.7743	1.64184	43.2387	2.78091	71.1372	2.73102	76.8328
1.96263	58.8268	1.47606	41.0173	1.47626	42.4038	1.42553	34.3718	1.50893	45.6855	1.97838	46.8416	2.11362	29.7913	1.64361	49.6033	1.82912	42.8256	1.64364	43.1973	2.7835	71.2275	2.7338	77.0403
1.96467	58.7453	1.47733	41.1342	1.47769	42.4647	1.42699	34.4104	1.51056	45.6741	1.98045	46.8978	2.11572	29.8023	1.64489	49.6339	1.83071	42.8723	1.64526	43.3147	2.78633	71.2572	2.73659	77.0178
1.96662	58.783	1.47917	41.0228	1.47904	42.491	1.4283	34.425	1.51185	45.648	1.98259	46.9634	2.11769	29.4318	1.64672	49.6362	1.83258	43.0298	1.64675	43.2731	2.78904	71.3052	2.73931	77.1561
1.96842	58.9166	1.48031	41.1066	1.48067	42.3907	1.42983	34.4352	1.51355	45.6462	1.98441	47.0549	2.11972	29.5017	1.64831	49.6709	1.83446	43.063	1.64857	43.352	2.7918	71.3209	2.74195	77.2044
1.97064	58.9448	1.48194	41.1476	1.48211	42.6315	1.43112	34.5213	1.51486	45.822	1.98627	47.1001	2.12212	29.4634	1.64982	49.7613	1.83613	43.056	1.65001	43.3699	2.79452	71.2631	2.74473	77.2627
1.9725	58.9986	1.48332	41.2904	1.48347	42.5512	1.43274	34.5044	1.51672	45.7792	1.98855	47.1279	2.12403	29.5019	1.65158	49.7724	1.83794	43.1053	1.65202	43.4092	2.79746	71.223	2.7476	77.3819
1.97429	59.044	1.48493	41.1768	1.48501	42.5116	1.43404	34.6003	1.51781	45.829	1.99025	47.0839	2.12612	29.4119	1.65307	49.7811	1.84008	43.1049	1.65325	43.5409	2.80007	71.2657	2.75014	77.3562
1.97629	59.03	1.48623	41.2479	1.48634	42.6999	1.43534	34.7168	1.51956	45.8998	1.9923	47.0904	2.12817	29.5087	1.65508	49.9025	1.84155	43.2043	1.65503	43.5417	2.8028	71.3499	2.75297	77.3962
1.97844	59.0416	1.48782	41.3772	1.48806	42.8128	1.43691	34.6599	1.52092	45.9707	1.9943	47.2648	2.13038	29.4399	1.6563	49.8914	1.84349	43.1442	1.65672	43.6336	2.80569	71.3202	2.75565	77.5134
1.98012	59.0805	1.48906	41.3495	1.48937	42.7293	1.43835	34.8566	1.52246	45.9925	1.9962	47.2674	2.13252	29.5233	1.65812	49.9866	1.84534	43.2229	1.65825	43.6317	2.80848	71.334	2.7585	77.6281
1.98227	59.2143	1.49091	41.5215	1.49089	42.8473	1.43969	34.621	1.52394	46.0086	1.99804	47.1602	2.13442	29.4471	1.6597	49.9545	1.84702	43.3396	1.65999	43.56	2.81115	71.4742	2.76105	77.6358
1.98419	59.3236	1.49205	41.433	1.49235	42.7435	1.44113	34.8358	1.52545	45.8388	2.00033	47.3519	2.1366	29.5295	1.66127	50.0442	1.84897	43.3094	1.66146	43.6723	2.81391	71.3972	2.76381	77.7343
1.98598	59.3027	1.49375	41.7189	1.49387	42.8784	1.44248	34.7531	1.52703	45.9887	2.00215	47.2772	2.13886	29.7241	1.66308	50.0964	1.85071	43.4686	1.66341	43.5802	2.81683	71.476	2.76646	77.7929
1.988	59.1418	1.49505	41.5778	1.49517	42.7861	1.44393	34.8576	1.52851	46.1342	2.00408	47.3054	2.14083	29.3959	1.6645	50.1531	1.85255	43.4129	1.66465	43.8364	2.81959	71.5078	2.76921	77.906
1.99021	58.6726	1.4966	41.5592	1.4968	43.031	1.44542	34.9105	1.52986	46.1783	2.00601	47.5246	2.1428	29.5896	1.66649	50.1923	1.85433	43.4734	1.66652	43.7997	2.82229	71.5604	2.77184	77.9452
1.9918	58.4368	1.49793	41.6742	1.49808	42.9996	1.4467	35.0015	1.53151	46.1791	2.00809	47.48	2.14513	29.6802	1.66771	50.3087	1.85619	43.5598	1.66816	43.813	2.82503	71.4988	2.77466	77.9661
1.99389	58.6354	1.49955	41.6662	1.49994	43.0326	1.44831	35.017	1.53306	46.2227	2.00995	47.465	2.14716	29.6309	1.66954	50.2981	1.858	43.5061	1.66964	43.8615	2.82802	71.6268	2.77725	77.9726
1.99595	58.5777	1.50088	41.7849	1.50102	43.0818	1.44962	34.9502	1.53441	46.2745	2.01199	47.5498	2.14927	29.6757	1.67121	50.2942	1.85988	43.6544	1.67145	43.9537	2.83063	71.6646	2.77998	78.083
1.99774	58.7305	1.50263	41.7397	1.50266	43.1364	1.45104	34.9587	1.53604	46.2302	2.01394	47.5788	2.15125	29.6948	1.67274	50.4187	1.86149	43.68	1.67284	44.0376	2.83344	71.4868	2.78272	78.1454
1.99962	58.7106	1.50377	41.8283	1.50402	43.1829	1.45237	35.0087	1.53733	46.3845	2.01589	47.5944	2.15341	29.6324	1.67449	50.3972	1.86361	43.7901	1.67485	44.0536	2.83615	71.3769	2.78548	78.222
2.00193	58.7718	1.50542	41.8885	1.50562	43.2609	1.45383	35.1254	1.53915	46.3997	2.01784	47.6384	2.15567	29.6576	1.6759	50.4352	1.86519	43.7699	1.67613	44.0558	2.83906	71.5222	2.78816	78.2535
2.00351	58.7677	1.50679	41.98	1.50692	43.2566	1.45521	34.9811	1.54034	46.3752	2.01988	47.751	2.15753	29.698	1.67793	50.5409	1.86709	43.9178	1.67795	44.0815	2.84173	71.3444	2.7908	78.4523
2.00561	58.7613	1.50832	42.0012	1.50858	43.3001	1.45685	35.1819	1.54211	46.4456	2.02186	47.9264	2.15976	29.6939	1.67917	50.6041	1.86898	43.8765	1.67955	44.0836	2.84451	71.176	2.79371	78.3916
2.00763	58.8123	1.50973	41.9473	1.50981	43.3315	1.458	35.1653	1.54345	46.55	2.02366	47.8982	2.16186	29.8118	1.68106	50.6321	1.87063	43.9318	1.68105	44.1341	2.8472	70.5285	2.79641	78.422
2.0095	58.8563	1.51124	42.061	1.5117	43.33	1.45964	35.1962	1.54506	46.4671	2.0258	47.9121	2.16392	29.8021	1.68259	50.6945	1.87243	43.9703	1.68282	44.3015	2.85006	70.5447	2.79908	78.6114
2.01129	58.7681	1.51261	42.0658	1.51271	43.3835	1.46092	35.1531	1.54635	46.5643	2.02778	47.8122	2.16596	29.7517	1.68417	50.7536	1.87457	44.0445	1.68431	44.2593	2.8527	70.4075	2.80177	78.5959
2.0136	59.0533	1.51429	42.1456	1.5144	43.5897	1.46236	35.2523	1.548	46.6564	2.02956	47.9255	2.16822	29.6867	1.68589	50.7595	1.87606	44.1585	1.68633	44.3514	2.85554	70.1889	2.8047	78.6634
2.01532	59.0472	1.51547	42.1915	1.5158	43.4283	1.4637	35.3137	1.54932	46.6307	2.03164	48.0188	2.17025	29.784	1.68734	50.7498	1.87804	44.1708	1.68753	44.2414	2.85824	69.8756	2.80726	78.713
2.0173	58.9902	1.51708	42.2794	1.51738	43.6156	1.46524	35.255	1.5512	46.7423	2.03368	48.0785	2.17237	29.714	1.68944	50.8106	1.87985	44.1382	1.68937	44.3334	2.86105	69.8745	2.80996	78.849
2.01928	59.0969	1.51861	42.1919	1.51867	43.4515	1.46654	35.346	1.55234	46.7043	2.03546	48.0396	2.17438	29.6516	1.69062	50.919	1.88149	44.1245	1.69095	44.453	2.86372	69.8298	2.81264	78.8766
2.02119	59.1521	1.52002	42.2787	1.52028	43.5851	1.46821	35.4528	1.55409	46.936	2.03758	48.0211	2.17652	29.6452	1.69247	50.8988	1.8835	44.2402	1.69249	44.5411	2.86658	69.6523	2.81547	78.8755
2.02303	59.2535	1.52146	42.3812	1.52153	43.5847	1.4693	35.4679	1.55544	46.8508	2.03955	48.1104	2.17885	29.5361	1.69399	50.9773	1.88534	44.3423	1.69432	44.5599	2.86928	69.3875	2.81801	78.9988
2.02528	59.1595	1.52289	42.3668	1.52333	43.7039	1.47094	35.457	1.55695	46.8984	2.04132	48.1928	2.18058	29.426	1.6956	50.9881	1.88702	44.3475	1.69573	44.5327	2.87198	69.5292	2.82087	79.195
2.02701	59.2715	1.52444	42.4856	1.52446	43.7372	1.47222	35.5091	1.55842	46.9584	2.04339	48.2225	2.18287	29.2258	1.6973	51.0419	1.8889	44.3733	1.69774	44.5714	2.87479	69.4507	2.82348	79.2926
2.02895	59.2978	1.52591	42.4171	1.52623	43.7779	1.4738	35.4873	1.55994	46.9864	2.04564	48.2269	2.18498	28.947	1.69879	51.0434	1.89069	44.462	1.69894	44.6864	2.87767	69.4012	2.82618	79.219
2.03094	59.3447	1.52729	42.4916	1.52751	43.7795	1.47503	35.5513	1.56151	47.0533	2.04722	48.3137	2.18708	28.6769	1.70083	51.1741	1.89253	44.5596	1.70078	44.7599	2.88036	69.1327	2.82887	79.2874
2.03297	59.3452	1.52884	42.697	1.52905	43.7316	1.47658	35.6294	1.56299	47.0701	2.04931	48.3514	2.18901	28.5769	1.70203	51.1594	1.89439	44.4505	1.70244	44.7525	2.88303	69.1638	2.83173	79.2938
2.03471	59.4999	1.53034	42.6712	1.53038	43.9369	1.47782	35.6423	1.56441	47.1906	2.05133	48.3489	2.19128	28.474	1.70389	51.1541	1.89607	44.5951	1.70397	44.778	2.88597	69.0812	2.83434	79.3967
2.0369	59.4258	1.5317	42.7262	1.53193	43.9646	1.47957	35.6871	1.56596	47.1792	2.05324	48.3717	2.19339	28.3847	1.7054	51.2561	1.89809	44.6915	1.70572	44.7275	2.88876	69.0801	2.83698	79.4698
2.0387	59.4493	1.53321	42.7275	1.53333	43.9918	1.48062	35.752	1.56753	47.2222	2.05514	48.3765	2.19546	28.1735	1.7071	51.2291	1.89969	44.572	1.70714	44.8249	2.89144	67.7104	2.83984	79.5412
2.0407	59.5687	1.53459	42.8013	1.53502	44.0696	1.48231	35.7666	1.56893	47.1495	2.05741	48.5115	2.19738	28.296	1.70873	51.3943	1.90162	44.7615	1.70917	44.9003	2.89419	67.6835	2.84263	79.6863
2.04264	59.4818	1.53629	42.7145	1.53623	43.9942	1.48357	35.7403	1.57051	47.2577	2.05902	48.4761	2.1996	28.1713	1.7102	51.3803	1.90349	44.7851	1.7104	44.9792	2.89714	67.6168	2.84524	79.5687
2.04467	59.619	1.53758	42.8868	1.5379	44.1722	1.48513	35.8424	1.57181	47.3224	2.06111	48.5602	2.20199	28.1452	1.71223	51.3261	1.90521	44.7987	1.7123	44.9517	2.89977	67.5187	2.84789	79.6547
2.04645	59.6418	1.53908	42.9216	1.53927	44.0656	1.48639	35.8904	1.57369	47.364	2.06315	48.6364	2.20372	28.0063	1.71344	51.4461	1.90695	44.9482	1.71385	45.1017	2.90253	67.5859	2.85085	79.8139
2.04848	59.6846	1.54053	42.887	1.5407	44.2781	1.48793	35.9095	1.57485	47.3521	2.06509	48.7111	2.20589	28.0183	1.71535	51.5439	1.90907	44.9027	1.7154	45.0285	2.90529	67.5168	2.85344	79.7963
2.0505	59.7711	1.54207	43.0214	1.54218	44.2609	1.48913	35.8876	1.57655	47.46	2.06688	48.7233	2.20801	28.0446	1.71688	51.5436	1.91056	44.9352	1.71714	45.0119	2.90824	67.6715	2.85614	79.9626
2.05244	59.8083	1.54338	42.9968	1.54363	44.2652	1.49093	35.9494	1.57793	47.4656	2.06914	48.702	2.21023	27.8854	1.71848	51.6303	1.91254	45.0221	1.71859	45.0949	2.91078	67.5978	2.85887	79.9495
2.05427	59.6967	1.54503	43.0528	1.54519	44.3078	1.49201	35.9482	1.57957	47.5342	2.07097	48.7838	2.21219	27.8931	1.72015	51.6906	1.91438	45.1636	1.72067	45.1657	2.91371	67.5011	2.86168	80.0086
2.0563	59.7525	1.54631	43.1289	1.54663	44.3561	1.49366	36.1122	1.5809	47.6516	2.07293	48.7508	2.21429	27.9752	1.72163	51.6151	1.91598	45.0587	1.72186	45.213	2.91638	67.477	2.86424	80.1109
2.05821	59.8501	1.54817	43.1447	1.548	44.315	1.49491	36.0061	1.58251	47.6777	2.07487	48.8386	2.21643	27.9351	1.72365	51.7345	1.91797	45.1773	1.7237	45.3092	2.91927	67.4832	2.86705	80.1997
2.06017	59.9397	1.54923	43.2088	1.54953	44.2836	1.49644	36.1491	1.58384	47.5701	2.07692	48.9177	2.21862	27.9326	1.72493	51.8088	1.91987	45.1701	1.72525	45.3652	2.92188	67.4781	2.86966	80.1958
2.06223	59.8691	1.55086	43.2908	1.55105	44.4522	1.49769	36.1507	1.58566	47.6835	2.07874	48.8787	2.22055	27.9112	1.72682	51.8849	1.9215	45.1707	1.72684	45.37	2.92475	67.0645	2.87238	80.2971
2.06412	60.0314	1.55224	43.2988	1.55246	44.5657	1.4993	36.1056	1.58687	47.743	2.08086	49.0593	2.22266	28.001	1.72827	51.8477	1.92345	45.3421	1.72855	45.3982	2.92741	66.8426	2.87504	80.3327
2.06594	60.0245	1.55387	43.2866	1.55396	44.4418	1.5005	36.186	1.58858	47.7791	2.08283	49.0067	2.22506	27.9197	1.72994	51.9334	1.92518	45.3443	1.73002	45.3991	2.93027	66.6131	2.8779	80.4469
2.06804	59.9719	1.55514	43.4601	1.55528	44.4671	1.5023	36.2632	1.58997	47.821	2.0847	49.0761	2.22686	27.9406	1.73156	51.9925	1.92695	45.4231	1.73206	45.5414	2.93295	66.4613	2.88052	80.4574
2.0701	60.0659	1.55676	43.4024	1.55703	44.5981	1.50336	36.2649	1.59147	47.7602	2.0866	49.1189	2.22905	27.9918	1.7331	51.9835	1.92897	45.4369	1.73327	45.6116	2.93577	65.9796	2.88314	80.4837
2.07179	60.1656	1.55805	43.3649	1.55828	44.5849	1.50491	36.345	1.59294	47.8927	2.08872	49.2232	2.23112	27.7169	1.73511	52.1621	1.93058	45.5706	1.73513	45.6471	2.93845	66.0017	2.88604	80.5669
2.07387	60.209	1.55986	43.5016	1.5598	44.7993	1.50624	36.322	1.59443	47.895	2.09067	49.1159	2.2333	27.6121	1.73634	52.1004	1.93259	45.5739	1.73664	45.6042	2.94132	66.0453	2.88878	80.7856
2.07588	60.1413	1.56091	43.5992	1.56127	44.7202	1.50779	36.2665	1.59607	47.9871	2.09252	49.3153	2.23532	27.5274	1.7382	52.0765	1.9342	45.5816	1.73833	45.6345	2.94395	65.1315	2.89139	80.7586
2.07767	60.1876	1.56263	43.485	1.56285	44.8583	1.50905	36.3521	1.5975	48.0016	2.09463	49.2561	2.23739	27.3804	1.73971	52.1254	1.93611	45.617	1.73996	45.669	2.9468	65.0566	2.89411	80.8407
2.07966	60.3381	1.564	43.6656	1.56415	44.7756	1.51064	36.3808	1.59893	48.0216	2.09652	49.2196	2.23962	27.3529	1.74136	52.2899	1.938	45.7358	1.74144	45.7367	2.94954	64.9853	2.89703	80.8484
2.08184	60.3746	1.56554	43.5887	1.56575	44.8917	1.51179	36.4181	1.60045	48.054	2.09842	49.3884	2.24167	27.1709	1.74304	52.2896	1.93974	45.7358	1.74348	45.738	2.95228	64.307	2.89959	80.9056
2.08343	60.2146	1.56687	43.7031	1.56699	44.9507	1.51357	36.5581	1.60204	48.1592	2.10045	49.3021	2.24363	26.669	1.74453	52.3337	1.94144	45.821	1.74467	45.7703	2.955	63.7566	2.90232	81.0065
2.0856	60.363	1.5685	43.8764	1.56881	44.9586	1.5147	36.5232	1.60341	48.0824	2.10257	49.4624	2.24573	26.6812	1.74654	52.3058	1.94362	45.8572	1.74658	45.8492	2.95794	63.3327	2.90504	81.1632
2.08762	60.4567	1.56978	43.8076	1.56999	45.0164	1.51616	36.4952	1.60507	48.1808	2.10422	49.4502	2.24817	26.3759	1.74777	52.4002	1.94506	45.8527	1.74813	45.8973	2.96055	62.4292	2.9079	81.0911
2.08937	60.4701	1.57154	43.7943	1.57164	45.0533	1.51758	36.5861	1.60631	48.2241	2.10645	49.4912	2.24998	26.4224	1.74961	52.4323	1.94709	45.8742	1.74972	45.8813	2.96329	62.2864	2.91038	81.2881
2.09133	60.4511	1.57268	43.9018	1.57298	45.03	1.51917	36.4984	1.60818	48.1969	2.10841	49.6067	2.25208	26.4131	1.7512	52.4337	1.94891	45.969	1.75139	45.9545	2.96623	62.1029	2.9133	81.2194
2.09353	60.4815	1.57437	43.8489	1.57455	45.1001	1.52037	36.6847	1.60936	48.2384	2.11018	49.5303	2.25424	26.387	1.75285	52.574	1.95054	46.0222	1.75286	45.9791	2.96895	62.1384	2.91588	81.2415
2.09517	60.2266	1.57572	43.9271	1.57585	45.0971	1.52192	36.6563	1.61097	48.2727	2.11216	49.6572	2.25637	26.3364	1.75446	52.5857	1.95248	46.0091	1.75489	46.1414	2.97163	62.0516	2.91863	81.4131
2.09727	60.2419	1.57722	44.0444	1.57749	45.0443	1.52315	36.7191	1.61245	48.3779	2.11444	49.6835	2.25846	26.3334	1.75597	52.5645	1.95443	46.1524	1.75616	46.065	2.97444	62.0351	2.92123	81.4848
2.09926	60.3235	1.5786	44.001	1.57877	45.231	1.52485	36.7559	1.61408	48.4804	2.11608	49.7687	2.26039	26.2266	1.75788	52.7844	1.95602	46.0438	1.75806	46.1557	2.97737	62.0685	2.92409	81.5206
2.10104	60.3352	1.58017	44.0007	1.5806	45.1738	1.52604	36.7326	1.61537	48.488	2.11821	49.6151	2.26272	26.2549	1.75923	52.7341	1.95801	46.1975	1.75952	46.1782	2.98002	61.8933	2.92667	81.5314
2.103	60.4511	1.58162	44.1644	1.5817	45.224	1.52752	36.8744	1.61702	48.5369	2.12019	49.8437	2.26481	26.197	1.76113	52.7027	1.95973	46.2335	1.76117	46.2152	2.98274	61.7997	2.92935	81.6715
2.1053	60.454	1.58318	44.1776	1.58335	45.2265	1.52895	36.8418	1.61836	48.5557	2.12202	49.8277	2.26676	26.1429	1.76259	52.8518	1.96147	46.2701	1.7628	46.2838	2.98558	61.8954	2.93217	81.6913
2.10688	60.4653	1.58443	44.1947	1.5847	45.2443	1.53043	36.8442	1.62014	48.5832	2.12396	50.003	2.26877	26.3511	1.76427	52.8582	1.96344	46.2261	1.76433	46.3122	2.98847	61.8576	2.93492	81.7699
2.10892	60.5231	1.58604	44.1636	1.58627	45.416	1.53172	36.8473	1.62133	48.5456	2.12628	49.951	2.27125	26.3514	1.76582	52.9008	1.96511	46.348	1.76635	46.3429	2.99099	61.7152	2.93753	81.7944
2.11092	60.4991	1.58747	44.3753	1.58762	45.367	1.53319	36.9591	1.62304	48.7211	2.12789	49.8645	2.27314	26.3502	1.7674	52.9124	1.96708	46.4171	1.76757	46.2928	2.99391	61.7213	2.9403	81.8312
2.11286	59.5652	1.58891	44.3268	1.58921	45.4793	1.53451	36.9879	1.62449	48.6532	2.12993	49.9321	2.27521	26.2942	1.76932	52.9868	1.96879	46.4577	1.76944	46.4369	2.99665	61.6891	2.94312	81.9338
2.11467	45.8663	1.59045	44.3959	1.59048	45.4548	1.53613	36.9382	1.62597	48.7836	2.13195	50.0697	2.27726	26.2394	1.77069	53.0217	1.97057	46.4968	1.77095	46.549	2.99952	61.5345	2.94575	82.0352
2.11695	42.1689	1.59183	44.3135	1.59227	45.4926	1.53746	36.9917	1.62742	48.6603	2.13393	50.0151	2.27948	26.3094	1.77253	52.9922	1.97252	46.568	1.77259	46.5137	3.00214	61.4734	2.94855	81.9424
2.11856	41.0827	1.59343	44.4275	1.59339	45.5641	1.53882	37.132	1.6289	48.6598	2.13573	50.0289	2.28164	26.3205	1.774	53.0507	1.97424	46.6058	1.77428	46.5421	3.00497	61.2794	2.95119	82.0813
2.12065	40.2831	1.59482	44.3885	1.59502	45.5652	1.54029	37.0494	1.63053	48.7852	2.138	49.9851	2.28351	26.2708	1.77567	53.0359	1.97593	46.5397	1.77577	46.5852	3.00766	61.3024	2.95409	82.0807
2.12264	39.9596	1.59618	44.5427	1.59649	45.5747	1.54173	37.18	1.63198	48.8391	2.13973	50.2219	2.28577	26.2762	1.77727	53.1376	1.97814	46.8836	1.77779	46.5598	3.01053	61.2859	2.95666	82.2261
2.12459	39.8566	1.59775	44.5488	1.598	45.7565	1.54306	37.1946	1.63345	48.8717	2.14178	50.1782	2.28788	26.4436	1.77887	53.1466	1.97955	46.7504	1.77901	46.5125	3.01318	61.2715	2.95943	82.1146
2.12634	39.472	1.5993	44.6136	1.59934	45.6987	1.54452	37.0439	1.63495	48.9662	2.14375	50.3158	2.28991	26.2907	1.78074	53.3205	1.98159	46.7015	1.78085	46.7433	3.016	61.1947	2.96211	82.3217
2.12859	39.1661	1.60064	44.6448	1.60087	45.7595	1.5459	37.1762	1.63652	48.9173	2.14577	50.345	2.2919	26.4055	1.78212	53.2567	1.98344	46.726	1.78245	46.6896	3.01868	61.2243	2.96489	82.3571
2.13041	39.0622	1.60221	44.7177	1.60228	45.7298	1.54747	37.3663	1.63787	48.9511	2.14752	50.3221	2.29431	26.2803	1.78391	53.3816	1.98506	46.7019	1.78407	46.8411	3.02152	61.2212	2.96746	82.3769
2.13235	38.1001	1.6035	44.7609	1.60391	45.7107	1.54883	37.2035	1.63956	48.9909	2.14965	50.3899	2.29621	26.3039	1.78542	53.2935	1.98693	46.9241	1.78572	46.8741	3.02419	61.2512	2.97026	82.5107
2.13428	38.118	1.60524	44.7757	1.60516	45.7765	1.55011	37.3822	1.64086	48.9892	2.15172	50.4903	2.29839	26.3668	1.7872	53.2853	1.98892	47.0939	1.78721	46.8476	3.02702	61.1446	2.97285	82.6233
2.1363	37.7106	1.60646	44.8138	1.60679	45.8476	1.55162	37.3225	1.64276	49.1953	2.15357	50.398	2.30039	26.2069	1.7887	53.4528	1.99051	46.9955	1.78912	46.9133	3.02974	61.3029	2.97569	82.5681
2.13809	36.9486	1.60805	44.8873	1.60823	45.9747	1.55307	37.4557	1.64384	49.2044	2.15546	50.5022	2.30257	26.234	1.79028	53.5157	1.99256	47.1425	1.79045	46.9459	3.03243	61.1153	2.97827	82.7031
2.14025	36.1047	1.60948	44.8886	1.60966	45.9752	1.55448	37.3735	1.64553	49.1997	2.15751	50.5262	2.30471	26.3787	1.79215	53.5376	1.99424	47.1988	1.79237	46.9207	3.03523	61.1616	2.98107	82.785
2.14216	35.8536	1.61102	45.0601	1.6111	45.9465	1.55585	37.2879	1.64693	49.1985	2.15941	50.5821	2.3066	26.3256	1.79357	53.6277	1.99597	47.2046	1.79384	46.8898	3.03816	61.2493	2.98371	82.8686
2.14402	35.7587	1.61232	44.8997	1.61254	45.9909	1.55724	37.4308	1.64858	49.303	2.16139	50.6324	2.30893	26.2582	1.79535	53.6601	1.99795	47.0869	1.7955	46.9442	3.04078	61.2965	2.98644	82.8915
2.14593	35.4405	1.61397	44.9793	1.61412	46.069	1.55874	37.5988	1.6499	49.2614	2.16351	50.6396	2.31101	26.2388	1.79688	53.6985	1.99965	47.3525	1.79707	47.1268	3.04348	61.2556	2.98918	82.9732
2.14801	35.3385	1.61519	44.9887	1.61558	46.0597	1.5602	37.566	1.6515	49.3467	2.16538	50.6756	2.31298	26.3673	1.79862	53.7883	2.00157	47.3072	1.79864	47.1104	3.04648	61.2548	2.99194	83.0313
2.14987	35.0096	1.61711	45.0555	1.61695	46.1758	1.56139	37.6372	1.65293	49.4439	2.16721	50.6919	2.31495	26.2755	1.80016	53.6337	2.00334	47.3069	1.80057	47.224	3.04923	61.2262	2.99465	83.0891
2.15183	34.594	1.61817	45.1392	1.61848	46.1926	1.56303	37.5029	1.65461	49.4002	2.16933	50.7832	2.31737	26.3761	1.80174	53.7028	2.00511	47.3512	1.80192	47.2043	3.05189	61.1813	2.99734	83.1707
2.15385	34.4508	1.61984	45.1885	1.61998	46.1695	1.56439	37.6405	1.65581	49.535	2.17136	50.917	2.3194	26.3344	1.80354	53.9213	2.00696	47.3909	1.80376	47.172	3.05466	61.3225	3.00023	83.25
2.15571	34.2929	1.62118	45.2238	1.62133	46.2409	1.56578	37.681	1.65755	49.5088	2.1731	50.7556	2.32143	26.2293	1.80505	53.8825	2.00881	47.5403	1.80525	47.2638	3.05762	61.2831	3.00289	83.2381
2.15765	34.1059	1.62275	45.2475	1.62291	46.2902	1.56716	37.624	1.65902	49.5808	2.17524	50.844	2.32342	26.2971	1.8068	53.8462	2.01046	47.5207	1.8069	47.253	3.06028	61.2601	3.00556	83.2796
2.15967	34.0239	1.62404	45.2735	1.62425	46.3615	1.56863	37.7579	1.66043	49.5735	2.17723	50.9123	2.32566	26.4212	1.80832	53.8974	2.01269	47.6716	1.80852	47.3321	3.06303	61.433	3.00828	83.4102
2.16162	34.068	1.62571	45.3335	1.62603	46.424	1.56997	37.6855	1.66199	49.6316	2.17904	50.9714	2.32789	26.3359	1.81003	53.8932	2.01408	47.5733	1.81012	47.4006	3.0658	61.4369	3.0112	83.2884
2.16343	34.0968	1.62698	45.3883	1.62721	46.3969	1.57161	37.7343	1.6634	49.7071	2.18102	50.9206	2.32969	26.2956	1.81155	53.9656	2.01609	47.6365	1.81199	47.3228	3.06877	61.2484	3.01371	83.597
2.16559	33.9913	1.62881	45.4858	1.62875	46.4296	1.57274	37.796	1.66505	49.7337	2.18325	51.063	2.33193	26.3496	1.81321	54.0258	2.018	47.5135	1.81334	47.4151	3.07129	61.418	3.01645	83.625
2.16749	34.0531	1.62986	45.461	1.63017	46.4498	1.57436	37.8184	1.66646	49.682	2.18487	51.1	2.33412	26.315	1.81502	54.2184	2.01963	47.721	1.81514	47.5211	3.07419	61.5573	3.01912	83.7164
2.1693	34.0383	1.63156	45.4716	1.63178	46.5965	1.57568	37.7853	1.66796	49.7687	2.18705	51.1089	2.33613	26.2755	1.81649	54.1164	2.02146	47.7937	1.81666	47.5009	3.07687	61.5942	3.02194	83.5318
2.17133	34.0296	1.63288	45.5855	1.63308	46.6291	1.57713	37.9127	1.66945	49.8308	2.18906	51.1271	2.33809	26.3206	1.81817	54.1394	2.02344	47.8694	1.81844	47.5627	3.07968	61.4573	3.02447	83.7189
2.17338	34.1564	1.6345	45.7029	1.63468	46.6219	1.57843	37.9477	1.67105	49.839	2.19089	51.1416	2.34039	26.3785	1.81973	54.1934	2.025	47.7851	1.81993	47.5253	3.08236	61.4535	3.02726	83.8911
2.17514	34.0604	1.63582	45.6799	1.63596	46.5785	1.58001	38.0559	1.67235	49.925	2.19276	51.2236	2.3425	26.4138	1.82148	54.3103	2.02709	47.9273	1.82153	47.6209	3.08521	61.4426	3.02993	83.9778
2.17731	34.0749	1.63737	45.6169	1.63779	46.6893	1.58128	37.9647	1.67405	49.9109	2.19507	51.2237	2.34458	26.4452	1.82302	54.2499	2.0288	47.9086	1.8234	47.6727	3.08785	61.4285	3.03259	83.7871
2.17919	34.0466	1.63874	45.8427	1.63886	46.713	1.58299	38.0329	1.67535	49.987	2.19678	51.3109	2.34659	26.2567	1.82464	54.3871	2.0305	47.9779	1.8248	47.7807	3.09064	61.4676	3.03529	83.8678
2.18098	34.0651	1.64043	45.8021	1.64051	46.6898	1.58404	38.0795	1.67723	49.9815	2.1988	51.4195	2.34868	26.3358	1.82635	54.3697	2.03243	47.9319	1.82659	47.7427	3.09338	61.4584	3.0382	84.1281
2.18302	34.0771	1.64158	45.8484	1.64192	46.8124	1.58568	38.1482	1.67831	49.9772	2.2008	51.4143	2.351	26.4237	1.82793	54.3278	2.03411	48.0406	1.82812	47.7165	3.09622	61.4607	3.04076	84.0506
2.18521	33.9554	1.64332	45.8151	1.64349	46.7674	1.58698	37.9813	1.68003	50.003	2.20272	51.4776	2.35287	25.9586	1.82954	54.4911	2.03609	48.1123	1.82986	47.7998	3.09888	61.5447	3.04343	84.1395
2.18679	34.058	1.64468	45.9123	1.64477	46.8554	1.58848	38.1436	1.68141	50.0235	2.20458	51.3904	2.35505	25.8471	1.83118	54.5376	2.03791	48.0946	1.83139	47.8659	3.10167	61.5644	3.04639	84.2153
2.18894	34.008	1.64614	45.9044	1.64645	46.8131	1.58978	38.1637	1.683	50.0951	2.20686	51.542	2.35716	25.9193	1.83296	54.5073	2.03964	48.1996	1.83296	47.9068	3.10442	61.5628	3.04908	84.27
2.1909	34.0669	1.64755	46.0059	1.64767	46.823	1.59139	38.1436	1.6844	50.1656	2.20861	51.5454	2.35926	26.0299	1.83441	54.6728	2.04145	48.1756	1.83478	47.9576	3.10726	61.5449	3.0517	84.1985
2.19273	33.0553	1.64903	46.0012	1.6495	46.9456	1.59258	38.2541	1.68604	50.2296	2.21056	51.5845	2.36128	25.7919	1.83609	54.7246	2.04332	48.4128	1.83628	48.0111	3.10999	61.6025	3.05443	84.3514
2.19467	32.7976	1.65052	46.0533	1.65061	46.9242	1.59435	38.36	1.68741	50.2591	2.21257	51.5813	2.36349	25.8505	1.83778	54.6661	2.04498	48.3544	1.83805	47.9834	3.11267	61.6816	3.05736	84.5156
2.19696	32.7143	1.65211	46.0217	1.6523	46.9624	1.59537	38.2501	1.68911	50.3649	2.2146	51.6675	2.36557	25.7946	1.83934	54.6145	2.04714	48.4422	1.83956	47.9843	3.11554	61.6375	3.0599	84.4956
2.19849	32.5418	1.65341	46.0146	1.65363	47.0486	1.59698	38.2461	1.69031	50.2814	2.21634	51.6891	2.36767	25.7566	1.84103	54.7799	2.04863	48.4076	1.84126	48.0275	3.11837	61.6189	3.06264	84.6384
2.20063	32.51	1.65502	46.0739	1.65518	47.06	1.59835	38.4633	1.692	50.3379	2.21854	51.7223	2.36968	25.7952	1.84264	54.8656	2.05055	48.4281	1.84279	48.1238	3.12109	61.6053	3.06535	84.5664
2.20267	32.6305	1.6564	46.1902	1.65649	47.1031	1.59988	38.4202	1.69351	50.4241	2.22038	51.7589	2.37178	25.8755	1.84437	54.89	2.05249	48.4906	1.84445	48.1484	3.12376	61.6497	3.0682	84.689
2.20448	32.4874	1.65782	46.2028	1.65813	47.1025	1.60111	38.4341	1.69496	50.3318	2.22241	51.7042	2.37412	25.7784	1.84582	54.8294	2.05412	48.6005	1.84627	48.2239	3.12674	61.7529	3.07065	84.6965
2.2063	32.5559	1.65935	46.2578	1.65947	47.1346	1.60271	38.4937	1.6965	50.5459	2.22432	51.9002	2.3759	25.6531	1.84752	54.9177	2.05594	48.6279	1.84772	48.2772	3.12947	61.7901	3.07357	84.733
2.2086	32.4849	1.66074	46.333	1.66119	47.1593	1.60388	38.4669	1.69788	50.509	2.22638	51.8796	2.3781	25.7425	1.84919	55.0285	2.05801	48.666	1.84942	48.3289	3.13217	61.7716	3.07614	84.8118
2.21027	32.3831	1.66243	46.4395	1.66232	47.1718	1.60569	38.6141	1.69958	50.5836	2.22824	51.9612	2.38029	25.7515	1.85083	54.9488	2.05951	48.6518	1.85098	48.2284	3.13492	61.7546	3.07878	84.8345
2.21233	32.2916	1.66374	46.392	1.66399	47.2321	1.60672	38.4956	1.70091	50.6452	2.23021	51.8528	2.38237	25.7035	1.85246	55.0291	2.06156	48.7414	1.85271	48.3003	3.13791	61.8051	3.08151	84.9519
2.21431	32.4181	1.66518	46.4313	1.66538	47.3001	1.60838	38.5797	1.70249	50.554	2.2323	52.0655	2.38434	25.6138	1.85405	55.0265	2.06334	48.6949	1.85426	48.2892	3.14047	61.8376	3.08439	85.0402
2.21615	32.4519	1.66667	46.3829	1.66686	47.3391	1.60968	38.5572	1.70397	50.739	2.23424	51.952	2.3865	25.6201	1.85576	55.0741	2.06505	48.8779	1.85588	48.3983	3.14327	61.9299	3.08695	85.098
2.21797	32.321	1.66821	46.5934	1.66831	47.372	1.6112	38.6322	1.70554	50.699	2.23607	52.0475	2.3887	25.6543	1.85724	55.1086	2.06696	48.8863	1.85761	48.5012	3.14604	61.8471	3.08958	85.1993
2.22031	31.5008	1.66954	46.5245	1.66982	47.435	1.61243	38.6187	1.70687	50.7309	2.23813	52.1096	2.39081	25.6377	1.85901	55.1391	2.06867	48.9298	1.85915	48.4877	3.14893	61.9022	3.09249	85.2565
2.22201	31.0319	1.67118	46.5717	1.67127	47.4143	1.61404	38.6254	1.70856	50.7436	2.24015	52.0954	2.39273	25.5808	1.86069	55.1404	2.07058	48.9053	1.86077	48.4883	3.15145	61.967	3.09522	85.1491
2.22398	30.7155	1.67242	46.7103	1.67283	47.4797	1.61521	38.6508	1.70982	50.7498	2.24196	52.204	2.39484	25.6004	1.86227	55.303	2.07245	49.0651	1.86242	48.5316	3.15442	61.9243	3.09783	85.322
2.22593	30.3984	1.67425	46.6692	1.67407	47.4363	1.61708	38.7867	1.71178	50.8216	2.24408	52.2858	2.39727	25.5634	1.86387	55.3169	2.07416	48.9701	1.86419	48.6725	3.15709	62.0378	3.10059	85.4169
2.22793	30.3247	1.67538	46.7763	1.67569	47.5297	1.61809	38.7721	1.71284	50.8011	2.24603	52.1848	2.39905	25.6386	1.86547	55.3452	2.07599	49.0811	1.86565	48.7352	3.1599	61.9499	3.10348	85.3288
2.22972	30.2981	1.67695	46.6447	1.67719	47.5684	1.61969	38.8231	1.71457	50.9528	2.24783	52.3728	2.40122	25.6103	1.86727	55.4465	2.07785	49.1484	1.86732	48.6964	3.16254	62.0195	3.10607	85.4929
2.23193	30.2106	1.67843	46.8088	1.67858	47.5667	1.621	38.8559	1.71592	50.9437	2.24993	52.3063	2.40331	25.5292	1.86871	55.3786	2.07952	49.2012	1.86903	48.6832	3.16544	62.0866	3.10885	85.5348
2.23373	30.2735	1.68002	46.8999	1.68009	47.6425	1.62251	38.9001	1.7175	51.009	2.25214	52.3208	2.4055	25.5432	1.87041	55.4781	2.08168	49.1793	1.87058	48.7742	3.16806	62.0981	3.11149	85.6534
2.23564	30.1191	1.68128	46.7915	1.68147	47.6658	1.62377	38.883	1.71888	51.0366	2.25373	52.3819	2.40756	25.4222	1.87209	55.4628	2.08319	49.2162	1.87228	48.9285	3.17084	62.1453	3.11436	85.6085
2.23769	30.1291	1.68291	46.9121	1.68307	47.6693	1.62537	38.8376	1.72049	51.0908	2.25584	52.41	2.40958	25.513	1.87368	55.5122	2.08506	49.2029	1.87388	48.7663	3.17363	62.0807	3.11691	85.816
2.23963	30.005	1.68411	46.9971	1.68446	47.7117	1.62657	38.916	1.72197	51.1035	2.25791	52.5047	2.41176	24.9397	1.87527	55.6056	2.08697	49.3558	1.8756	48.9163	3.17646	62.1347	3.11972	85.7355
2.24143	29.7251	1.68598	47.0606	1.68592	47.7134	1.62838	38.9217	1.72357	51.113	2.25971	52.4193	2.41394	24.812	1.87696	55.6029	2.08869	49.3616	1.87705	48.8538	3.17909	62.0934	3.12236	85.811
2.24355	29.7403	1.68708	47.0838	1.68743	47.8399	1.62943	38.9132	1.72486	51.2279	2.26163	52.5566	2.41587	24.7288	1.87867	55.722	2.09045	49.3435	1.87876	48.9506	3.18195	62.187	3.12503	85.8003
2.2455	29.8187	1.68884	47.0686	1.68893	47.8342	1.63096	39.0252	1.72649	51.263	2.26392	52.4422	2.41794	24.7139	1.88012	55.7269	2.09252	49.4039	1.88044	49.0494	3.18469	62.2301	3.12778	85.8478
2.2474	29.8237	1.69012	46.991	1.69026	47.9028	1.63233	39.0956	1.72797	51.2649	2.26551	52.5722	2.42035	24.7542	1.88189	55.6958	2.09403	49.4713	1.88207	49.0201	3.18748	62.1023	3.13056	85.9377
2.24933	29.8218	1.6917	47.1524	1.69185	47.9518	1.63385	39.0422	1.72947	51.193	2.26766	52.627	2.42214	24.5526	1.88344	55.902	2.09598	49.5189	1.8837	48.9912	3.19025	62.2227	3.13314	85.9579
2.25134	29.7578	1.69297	47.0014	1.69314	47.9528	1.63515	39.2044	1.73099	51.2702	2.26965	52.6881	2.42436	24.1294	1.88518	55.7914	2.09791	49.7268	1.88529	49.1412	3.19296	62.1544	3.13587	86.1436
2.25316	29.6726	1.69458	47.2176	1.69498	47.9877	1.63666	39.1845	1.73235	51.3575	2.27157	52.7438	2.4264	24.0261	1.88672	55.7969	2.09953	49.6753	1.88701	49.1533	3.19579	62.3445	3.13866	86.167
2.25522	29.786	1.69586	47.2756	1.69613	47.9605	1.6379	39.2304	1.73417	51.4451	2.27339	52.7539	2.42861	24.0228	1.88836	55.9038	2.10148	49.7991	1.88847	49.1935	3.19862	62.2156	3.14135	86.2293
2.25726	29.6496	1.69773	47.2751	1.69773	47.9625	1.63964	39.2617	1.73535	51.3734	2.27567	52.8004	2.43062	23.8815	1.8901	55.9639	2.10322	49.7531	1.89026	49.2874	3.2013	62.2016	3.14405	86.2768
2.25912	29.7103	1.69881	47.3141	1.69911	48.1679	1.64078	39.2097	1.73699	51.4572	2.27741	52.8368	2.43267	23.829	1.89152	55.9154	2.10503	49.7334	1.89193	49.2251	3.20405	62.2649	3.14672	86.3426
2.26097	29.7774	1.70053	47.4351	1.70068	48.0738	1.64225	39.2427	1.73847	51.3805	2.27941	52.8329	2.43491	23.7331	1.89333	56.0181	2.10694	49.8478	1.89349	49.3163	3.207	62.359	3.14963	86.3234
2.26304	29.6795	1.70183	47.4514	1.70197	48.1478	1.64373	39.2553	1.74006	51.3958	2.28137	52.8564	2.437	23.7409	1.89492	56.0262	2.10871	49.8037	1.89511	49.2092	3.20967	62.372	3.1522	86.5233
2.26503	29.6564	1.70336	47.3331	1.70365	48.1578	1.64517	39.3511	1.74135	51.5561	2.28338	53.0321	2.43892	23.7075	1.89659	56.1167	2.11051	49.8284	1.89671	49.2607	3.21237	62.2762	3.15502	86.5709
2.26685	29.8249	1.70473	47.5065	1.70488	48.1309	1.64644	39.2852	1.74303	51.5906	2.28523	52.9334	2.44104	23.7843	1.89813	56.111	2.11233	49.9044	1.89851	49.3911	3.21516	62.3868	3.15768	86.543
2.2689	29.7448	1.70634	47.4689	1.70676	48.338	1.64796	39.4726	1.7443	51.6046	2.28737	52.9776	2.44343	23.6148	1.89978	56.3141	2.11399	49.8968	1.89994	49.4299	3.21813	62.4801	3.16053	86.6069
2.27084	29.7257	1.7077	47.5714	1.7078	48.21	1.64923	39.5043	1.74622	51.7226	2.28927	53.1167	2.4453	23.5461	1.90149	56.2002	2.11619	50.0084	1.90165	49.3784	3.2207	62.4765	3.16311	86.6977
2.27269	29.8171	1.70936	47.5947	1.70948	48.3079	1.65087	39.4345	1.74732	51.6598	2.29118	53.1452	2.44739	23.5264	1.90298	56.331	2.11771	50.0374	1.90334	49.4021	3.22346	62.3948	3.16591	86.8596
2.27472	29.7919	1.71053	47.5766	1.7108	48.3696	1.65221	39.571	1.74912	51.7829	2.29313	53.1353	2.44945	23.5022	1.9048	56.2746	2.11958	50.0401	1.90491	49.5484	3.2263	62.3044	3.16849	86.7272
2.27672	29.7706	1.71221	47.5977	1.71244	48.434	1.65358	39.4833	1.7504	51.7711	2.29528	53.189	2.45173	23.5017	1.90631	56.3422	2.12145	50.1465	1.9065	49.4674	3.22918	62.3808	3.17131	86.7946
2.27847	29.7806	1.71359	47.6994	1.71373	48.3971	1.65508	39.4112	1.752	51.7572	2.2971	53.1857	2.45382	23.4066	1.90805	56.4083	2.12314	50.2385	1.90819	49.6188	3.23167	62.4722	3.17393	86.796
2.28055	29.8115	1.71513	47.6017	1.71534	48.4444	1.65645	39.5475	1.75338	51.8076	2.29905	53.3237	2.45569	23.3295	1.9095	56.4563	2.125	50.2288	1.90991	49.6749	3.23463	62.4844	3.17673	86.9637
2.28264	29.808	1.71651	47.7302	1.71661	48.433	1.65781	39.6066	1.75497	51.8716	2.30105	53.1767	2.45794	23.3025	1.91124	56.3123	2.12714	50.2631	1.91136	49.5618	3.23733	62.4409	3.17931	87.043
2.28435	29.7699	1.71796	47.7882	1.71843	48.5151	1.65926	39.5964	1.75649	51.9605	2.30307	53.2557	2.46013	23.2946	1.913	56.5256	2.12855	50.2522	1.91312	49.6751	3.24012	62.5378	3.18213	87.0843
2.28635	29.7361	1.71951	47.8625	1.71949	48.6292	1.66064	39.687	1.75806	51.9433	2.30492	53.2667	2.46211	23.2685	1.91441	56.5144	2.13052	50.2924	1.91469	49.7164	3.24279	62.404	3.18476	87.1212
2.28849	29.9149	1.721	47.8571	1.72125	48.6629	1.6622	39.5976	1.75938	51.8997	2.30701	53.3209	2.46409	23.2247	1.91622	56.6846	2.1324	50.3342	1.91641	49.7269	3.24567	62.4538	3.18754	87.2208
2.29015	29.922	1.72232	47.7946	1.72259	48.6916	1.66359	39.7057	1.761	52.0252	2.30897	53.3963	2.46648	23.1493	1.91769	56.5414	2.13407	50.333	1.91796	49.6968	3.24832	62.456	3.19025	87.2901
2.2923	29.8026	1.72395	48.0571	1.72411	48.644	1.66484	39.8014	1.7625	52.0586	2.31078	53.4836	2.46846	23.0786	1.9195	56.6348	2.13597	50.5224	1.9196	49.7879	3.25113	62.5019	3.19291	87.354
2.2943	29.8391	1.72542	48.0649	1.72544	48.6065	1.66641	39.7057	1.7639	52.0724	2.31296	53.466	2.47056	23.1178	1.921	56.7531	2.13783	50.5264	1.92133	49.8279	3.25387	62.5054	3.19571	87.3137
2.29604	29.892	1.7268	48.0792	1.72701	48.6977	1.66778	39.8602	1.76555	52.0487	2.31489	53.3965	2.47255	23.1454	1.92271	56.7398	2.13951	50.6803	1.92275	49.7488	3.25668	62.624	3.19848	87.3145
2.298	29.8595	1.72831	48.1637	1.72837	48.7447	1.66917	39.8423	1.76685	52.0518	2.31669	53.5539	2.47477	23.147	1.92439	56.6936	2.14144	50.5222	1.92456	49.9179	3.25933	62.5197	3.20111	87.42
2.30029	29.9234	1.72964	48.1495	1.73011	48.8239	1.67061	39.8388	1.7687	52.2466	2.31874	53.5399	2.47699	23.1037	1.92583	56.6984	2.14324	50.7238	1.92616	50.0163	3.26212	62.5848	3.20384	87.5387
2.30188	29.9091	1.73132	48.1728	1.73128	48.8697	1.67202	39.8269	1.76986	52.213	2.32097	53.5504	2.47883	22.942	1.92765	56.8515	2.14499	50.6698	1.92782	49.9454	3.26492	62.4776	3.20673	87.5139
2.30395	30.1006	1.73269	48.1676	1.73299	48.9482	1.67346	39.9519	1.77148	52.1984	2.32258	53.6266	2.48107	22.9122	1.92914	56.8715	2.14693	50.7614	1.92937	50.0399	3.26771	62.5133	3.20931	87.6531
2.30594	29.9677	1.73418	48.2546	1.73429	48.7916	1.67498	39.8803	1.77297	52.1525	2.32471	53.7034	2.48318	22.9305	1.93099	56.9409	2.14853	50.5925	1.93103	50.0773	3.27046	62.6039	3.21203	87.607
2.30778	29.934	1.73561	48.2386	1.7358	48.8686	1.67613	40.0307	1.7746	52.242	2.32668	53.7633	2.4852	22.8596	1.93244	56.9563	2.15066	50.6923	1.93274	50.0466	3.27314	62.5314	3.21471	87.6158
2.30971	29.9254	1.73715	48.3485	1.73722	48.9853	1.67777	39.9862	1.77589	52.4055	2.3285	53.7232	2.48723	22.7375	1.93411	57.043	2.15224	50.825	1.93421	50.1846	3.27603	62.6361	3.21762	87.7948
2.31201	29.7096	1.73848	48.3173	1.73871	48.9369	1.67915	39.9775	1.77756	52.266	2.33047	53.9151	2.48954	22.72	1.93581	56.9902	2.15411	50.9385	1.93604	50.1597	3.27886	62.5902	3.22011	87.8296
2.31361	29.6976	1.74008	48.4154	1.74026	49.0376	1.68058	40.0571	1.77881	52.3639	2.33279	53.7473	2.49156	22.6731	1.93727	57.052	2.15597	50.9369	1.93756	50.1766	3.28153	62.5705	3.22287	87.8784
2.31562	29.0517	1.74137	48.441	1.74174	49.0302	1.68192	39.9546	1.78068	52.4261	2.33437	53.7221	2.49361	22.7082	1.93909	57.1132	2.15766	51.0541	1.93928	50.2034	3.28424	62.5691	3.22557	87.8679
2.3177	28.794	1.74319	48.407	1.74305	49.1	1.68338	40.1045	1.78182	52.4291	2.33643	53.7197	2.49567	22.7585	1.9406	57.1329	2.15949	51.0152	1.94075	50.0875	3.28725	62.5933	3.22834	88.0407
2.31954	28.5463	1.74434	48.4948	1.74463	49.0183	1.68468	40.1653	1.78364	52.3259	2.33851	53.9895	2.49782	22.5497	1.9424	57.2047	2.16165	51.0905	1.94247	50.2147	3.28996	62.637	3.23088	88.0646
2.32138	27.9121	1.7459	48.5411	1.7461	49.1228	1.68635	40.1922	1.78495	52.4605	2.34038	53.9384	2.50012	22.6709	1.94384	57.2491	2.16305	51.0799	1.94423	50.2397	3.29265	62.7044	3.23378	88.0812
2.32362	27.7358	1.7473	48.5965	1.74749	49.2159	1.68748	40.085	1.78649	52.4989	2.3422	53.9705	2.50186	22.5666	1.94554	57.2366	2.16504	51.1341	1.94565	50.2529	3.2954	62.5802	3.23638	88.0133
2.32531	27.6262	1.7489	48.4851	1.74906	49.205	1.68919	40.1987	1.78787	52.6059	2.3445	54.0208	2.50419	22.6386	1.94726	57.2376	2.16686	51.1847	1.94745	50.4052	3.29838	62.7444	3.23904	88.1383
2.32736	27.5247	1.75021	48.5046	1.75038	49.1608	1.69042	40.1482	1.78943	52.5891	2.34623	54.0484	2.50627	22.6008	1.94874	57.2706	2.16854	51.2123	1.94895	50.4179	3.30095	62.6172	3.24186	88.24
2.32932	27.4128	1.75186	48.6681	1.75209	49.3647	1.69191	40.3843	1.79095	52.7141	2.34827	54.0611	2.50831	22.5793	1.9505	57.3371	2.17053	51.2325	1.95073	50.5042	3.30373	62.6881	3.24468	88.2279
2.3313	27.4044	1.75306	48.681	1.75336	49.2157	1.69318	40.2806	1.79255	52.6705	2.35022	54.1381	2.51026	22.7565	1.95198	57.3476	2.17236	51.2515	1.95224	50.4754	3.30651	62.5993	3.24727	88.3505
2.33307	27.1361	1.75492	48.8112	1.75482	49.3603	1.69472	40.3253	1.7939	52.6532	2.35221	54.1087	2.51261	22.6451	1.95382	57.4888	2.17401	51.2434	1.95395	50.4787	3.30943	62.5568	3.24997	88.4717
2.33528	26.8554	1.75602	48.7956	1.75636	49.305	1.69597	40.3841	1.79551	52.7007	2.354	54.1154	2.51474	22.622	1.95524	57.4813	2.17591	51.3159	1.95564	50.5033	3.31193	62.5522	3.25291	88.4532
2.33708	26.4572	1.75763	48.7745	1.75793	49.3563	1.69776	40.3975	1.797	52.6766	2.35624	54.3053	2.51672	22.6316	1.95703	57.5262	2.17775	51.3665	1.95706	50.7302	3.31489	62.5612	3.25552	88.5479
2.33902	26.2084	1.75905	48.8696	1.75922	49.3852	1.69881	40.4168	1.79837	52.7824	2.35815	54.2093	2.51871	22.719	1.95871	57.5493	2.17951	51.3956	1.95889	50.57	3.31757	62.4386	3.25819	88.6006
2.34095	26.2005	1.76069	48.9908	1.76083	49.3671	1.70049	40.4241	1.80003	52.8034	2.36001	54.3154	2.52092	22.6205	1.96013	57.6353	2.18145	51.3818	1.96038	50.631	3.3203	62.642	3.2609	88.6215
2.34298	26.1053	1.76193	48.9712	1.76206	49.4884	1.70172	40.4196	1.80135	52.7319	2.36196	54.3409	2.52328	22.6344	1.96193	57.6016	2.18304	51.5085	1.96221	50.6949	3.32302	62.6679	3.26383	88.5869
2.34483	26.0138	1.76354	48.9494	1.76386	49.4271	1.70323	40.5061	1.80318	52.8648	2.36406	54.4522	2.52501	22.5736	1.96337	57.5891	2.18513	51.5646	1.96369	50.6671	3.3259	62.5001	3.26633	88.7326
2.34687	26.1526	1.76482	49.0615	1.76503	49.4735	1.70451	40.4665	1.80436	52.8927	2.36593	54.3619	2.52723	22.5691	1.96532	57.6095	2.18678	51.6107	1.96536	50.7012	3.32852	62.4656	3.2691	88.7805
2.34882	26.0772	1.76663	49.0712	1.76672	49.5547	1.70614	40.5421	1.80601	52.8851	2.3679	54.4402	2.52935	22.5564	1.96669	57.8072	2.18863	51.6347	1.96705	50.8133	3.33123	62.4682	3.27176	88.8046
2.35071	26.1291	1.76773	49.1724	1.76807	49.543	1.70734	40.5623	1.80741	52.917	2.36997	54.4744	2.53151	22.6282	1.96846	57.8252	2.19049	51.663	1.9685	50.8358	3.33409	62.6058	3.27457	88.8786
2.35263	26.0058	1.76944	49.0806	1.76962	49.6024	1.7091	40.5622	1.80909	52.935	2.37185	54.4674	2.53344	22.6672	1.97009	57.7627	2.19223	51.7612	1.97033	50.8623	3.33692	62.5413	3.27708	88.8302
2.35475	25.7876	1.77082	49.1349	1.77089	49.7004	1.71013	40.6722	1.81038	53.1103	2.37374	54.5349	2.53564	22.6627	1.97156	57.8075	2.19396	51.6381	1.97186	50.9292	3.33955	62.4692	3.27999	89.1099
2.35656	25.7666	1.77233	49.2314	1.77252	49.7984	1.71178	40.7192	1.81202	53.0511	2.37586	54.52	2.53778	22.579	1.9734	57.807	2.1962	51.7426	1.97363	50.9736	3.34235	62.1148	3.28255	89.1134
2.3585	25.7452	1.77365	49.0827	1.77376	49.727	1.71305	40.6037	1.81333	53.1379	2.37784	54.6339	2.53994	22.5119	1.97485	57.3408	2.1976	51.8198	1.97507	50.9559	3.34516	62.0475	3.28523	89.1289
2.3605	25.7767	1.77522	49.1587	1.77566	49.7026	1.71464	40.8643	1.81518	53.0981	2.37961	54.6661	2.54187	22.5934	1.97677	52.3494	2.19958	51.7791	1.97677	50.8502	3.34796	62.1064	3.28802	89.1392
2.36251	25.7311	1.77661	49.3018	1.77674	49.8245	1.71586	40.7431	1.81631	53.0825	2.38176	54.5707	2.54397	22.5801	1.9781	50.2689	2.20141	51.9145	1.9785	51.1182	3.35073	62.0197	3.29081	89.2064
2.36433	25.7913	1.77833	49.4073	1.77846	49.8104	1.71744	40.8256	1.81809	53.1549	2.38378	54.7408	2.54633	22.6785	1.97988	49.7157	2.20305	51.8991	1.97997	51.0938	3.35337	62.0649	3.2934	89.217
2.36639	25.8546	1.7795	49.2146	1.77975	49.8233	1.71862	40.8434	1.81947	53.2705	2.38556	54.6524	2.54816	22.5981	1.98154	48.1219	2.205	51.9861	1.98174	51.0791	3.35632	61.8777	3.29613	89.3153
2.36831	25.7767	1.78112	49.3199	1.78131	49.8341	1.72043	40.7522	1.821	53.2099	2.38757	54.7936	2.55037	22.6039	1.98303	47.6079	2.20694	51.9543	1.98324	51.2526	3.35909	61.9287	3.29899	89.3256
2.37015	25.759	1.78254	49.434	1.78262	49.9645	1.72148	40.8049	1.82244	53.276	2.38969	54.7072	2.55244	22.5233	1.98487	47.3354	2.20851	52.0136	1.98505	51.2234	3.36184	61.9054	3.30168	89.4014
2.3723	25.7257	1.784	49.5224	1.78431	49.9521	1.72311	40.8893	1.82392	53.3535	2.39139	54.8199	2.55453	22.6438	1.98626	46.4577	2.2105	52.1623	1.98648	51.1689	3.36452	61.7428	3.30434	89.5381
2.37419	25.7569	1.78544	49.4985	1.78557	49.7803	1.72442	40.835	1.82548	53.3054	2.39361	54.8543	2.5565	22.6251	1.98822	45.9948	2.21223	26.4629	1.98827	51.2983	3.36748	61.6683	3.30707	89.5787
2.37599	25.608	1.78694	49.3832	1.78735	49.9725	1.72598	41.0182	1.82704	53.3889	2.39553	54.9286	2.55873	22.5591	1.9895	45.3175	2.21405	26.0668	1.98995	51.2598	3.37018	61.759	3.31002	89.6065
2.37805	25.6622	1.7885	49.5029	1.78845	49.9795	1.72722	40.9997	1.82847	53.4535	2.39731	54.9661	2.56093	22.5781	1.99134	45.0987	2.21594	25.9727	1.99136	51.2712	3.37292	61.5311	3.31252	89.6485
2.38016	25.5438	1.78993	49.5939	1.79015	50.0427	1.72877	40.9598	1.83	53.3998	2.39927	55.0155	2.56296	22.6076	1.99303	43.3514	2.21759	25.7149	1.99317	51.3558	3.37566	61.5435	3.31534	89.6802
2.38184	25.4831	1.79127	49.6493	1.79148	50.0309	1.72996	40.9594	1.83152	53.3729	2.40159	55.0755	2.56491	22.6074	1.99448	42.1768	2.21958	25.4801	1.99462	51.2826	3.37862	61.4846	3.31801	89.6981
2.38398	25.3415	1.79282	49.7195	1.79309	50.1407	1.73174	41.1057	1.83291	53.5192	2.40322	55.1156	2.56708	22.5311	1.99628	41.9834	2.22131	25.3888	1.99655	51.2691	3.38116	61.4826	3.32077	89.8414
2.3859	24.745	1.79435	49.7073	1.79441	50.1401	1.73288	41.1003	1.83452	53.4701	2.40531	55.0844	2.56945	22.53	1.99765	41.4735	2.22316	25.337	1.99794	51.3964	3.38399	61.5253	3.3234	89.8142
2.38769	24.7122	1.79574	49.733	1.79594	50.1161	1.73446	41.1856	1.83585	53.6617	2.40728	55.1868	2.57123	22.585	1.99963	41.2319	2.22499	24.8754	1.99969	51.4371	3.38676	61.3792	3.32617	89.8284
2.3897	24.3589	1.79725	49.7505	1.79735	50.1262	1.73576	41.1073	1.83771	53.528	2.40918	55.1414	2.57339	22.5765	2.00098	40.8613	2.22674	24.7755	2.00133	51.5544	3.38954	61.3453	3.32874	89.9351
2.39194	24.2488	1.79859	49.7859	1.799	50.1976	1.73727	41.2107	1.83888	53.4371	2.41108	55.1717	2.57557	22.5696	2.00281	40.7599	2.22843	24.6585	2.00279	51.6302	3.39213	61.3081	3.33145	90.0361
2.3935	23.86	1.80032	49.767	1.80019	50.3092	1.73854	41.191	1.8405	53.5758	2.41336	55.3203	2.57767	22.6042	2.00439	40.6123	2.23066	24.8523	2.00464	51.5874	3.39511	61.3892	3.3342	90.0024
2.39562	23.912	1.80155	49.9385	1.8019	50.213	1.7401	41.188	1.84191	53.6949	2.41505	55.2636	2.57969	22.4987	2.00589	40.69	2.23211	24.716	2.00609	51.5724	3.39775	61.2961	3.337	90.1358
2.39764	23.8102	1.80305	49.8283	1.8033	50.2938	1.74134	41.1747	1.84354	53.6685	2.41704	55.2856	2.58176	22.4908	2.00765	40.5424	2.2341	24.6156	2.008	51.5365	3.40051	61.3991	3.33956	90.1245
2.39943	23.9181	1.80455	49.971	1.80475	50.3182	1.7431	41.2801	1.84491	53.7064	2.41913	55.3449	2.58403	22.493	2.00907	40.4805	2.23592	24.4406	2.00934	51.7115	3.4032	61.3148	3.34232	90.1445
2.40133	23.6743	1.80611	49.9338	1.8062	50.4868	1.74423	41.2953	1.84656	53.6351	2.42104	55.3064	2.58614	22.5563	2.01111	40.446	2.23755	24.3808	2.01111	51.6628	3.40612	61.2727	3.34509	90.1888
2.40362	23.8173	1.80739	49.931	1.80761	50.3965	1.74569	41.3066	1.84782	53.5103	2.42284	55.3384	2.58809	22.5992	2.0124	40.2127	2.23949	24.4256	2.01278	51.753	3.40875	61.0593	3.34783	90.2425
2.40518	23.7406	1.80903	50.1515	1.80916	50.3767	1.74708	41.187	1.84967	53.528	2.42506	55.5192	2.5901	22.5816	2.01422	40.2661	2.24148	24.1501	2.01425	51.7191	3.41148	61.2243	3.35056	90.312
2.40735	23.6976	1.81028	50.0714	1.81068	50.4543	1.74861	41.3322	1.85082	53.5239	2.42694	55.3474	2.59254	22.5767	2.01581	40.3074	2.24301	24.1669	2.0161	51.8368	3.41434	61.1321	3.35317	90.4377
2.40931	23.679	1.81207	50.2154	1.81205	50.4693	1.7499	41.3494	1.8525	53.7076	2.42891	55.4002	2.59445	22.4988	2.0173	40.1269	2.24503	24.1821	2.01751	51.8007	3.41714	61.1244	3.3561	90.4488
2.41113	23.6201	1.81326	50.102	1.81358	50.4216	1.75144	41.3107	1.854	53.5648	2.43086	55.4287	2.59653	22.5501	2.01915	39.4134	2.24677	24.0967	2.01944	51.9191	3.41979	61.1025	3.35877	90.5215
2.41298	23.5829	1.81488	50.2073	1.81504	50.5656	1.75266	41.4425	1.85551	53.5916	2.43289	55.62	2.59859	22.5705	2.02056	39.2525	2.2485	24.0452	2.02074	51.8075	3.42262	61.0047	3.36149	90.4976
2.41532	23.4768	1.81625	50.2784	1.81641	50.5429	1.75431	41.511	1.85693	53.6047	2.4347	55.6563	2.60079	22.4877	2.02252	39.0128	2.25051	24.0192	2.02258	51.9597	3.42546	60.8384	3.36415	90.6228
2.41698	23.5726	1.81782	50.2243	1.81796	50.5201	1.75559	41.5085	1.85841	53.7376	2.43681	55.6206	2.60288	22.498	2.0238	38.8449	2.25214	24.0799	2.02428	51.993	3.42819	60.8224	3.367	90.6204
2.41898	23.3991	1.81909	50.3491	1.81932	50.5444	1.75695	41.4521	1.85999	53.6082	2.43883	55.6876	2.60488	22.5586	2.02562	38.9498	2.25411	23.9976	2.02572	51.9511	3.43098	60.6219	3.36963	90.7558
2.42097	23.4859	1.82078	50.3162	1.82105	50.6394	1.75843	41.5684	1.86148	53.6958	2.4407	55.6611	2.60705	22.502	2.02725	38.9325	2.25581	24.0084	2.02752	52.0554	3.43367	60.5524	3.37236	78.292
2.42288	23.3216	1.82204	50.3021	1.82232	50.6573	1.75999	41.5618	1.86293	53.5512	2.44258	55.6702	2.6092	22.5693	2.02882	38.7908	2.25769	23.8773	2.02889	52.0466	3.43659	60.3415	3.375	71.9003
2.42472	23.3068	1.82388	50.548	1.82379	50.676	1.76125	41.6519	1.86449	53.2362	2.44468	55.6781	2.61121	22.6686	2.03054	38.7664	2.25954	23.7519	2.03086	52.0807	3.43932	60.4378	3.37781	70.8632
2.42699	23.2787	1.82492	50.4261	1.82524	50.7476	1.7627	41.7363	1.86604	53.2074	2.44667	55.9079	2.6132	22.4951	2.03195	38.6913	2.26133	23.5666	2.03222	52.0414	3.44204	60.3446	3.38039	69.9907
2.4287	22.7585	1.82661	50.4344	1.82681	50.7946	1.76401	41.6588	1.86739	53.0716	2.44851	55.7972	2.61562	22.6106	2.03396	38.7934	2.26295	23.1368	2.03404	52.0938	3.44481	60.3606	3.38318	69.6932
2.43066	22.6587	1.82796	50.4873	1.82815	50.7554	1.76559	41.6773	1.869	52.9306	2.45056	55.827	2.61746	22.4783	2.03523	38.6938	2.26515	22.7793	2.03564	52.2164	3.44774	60.1765	3.38585	69.4852
2.43265	22.0336	1.82952	50.5123	1.82977	50.7837	1.76697	41.6428	1.87034	52.615	2.45254	55.8188	2.61964	22.5815	2.0371	38.7413	2.26665	22.7834	2.03712	52.2808	3.45036	60.1147	3.38846	69.3732
2.43467	21.9561	1.83086	50.4929	1.831	50.8476	1.7683	41.7441	1.8722	52.5035	2.4544	55.877	2.62171	22.4893	2.03872	38.7684	2.26864	22.5258	2.03889	52.1795	3.45313	60.1783	3.39124	69.1306
2.43643	21.5422	1.83251	50.5559	1.8328	50.9279	1.76983	41.6354	1.87337	52.4059	2.45642	55.8754	2.62386	22.5478	2.04025	38.68	2.27047	22.199	2.04031	52.2783	3.45587	60.1718	3.39401	68.799
2.43861	21.613	1.83378	50.6536	1.83398	50.9385	1.77124	41.7898	1.87503	52.3621	2.45851	56.0094	2.62595	22.5575	2.04199	38.6468	2.27208	22.2254	2.04234	52.4044	3.45883	60.1151	3.39669	67.6505
2.44042	21.4515	1.83555	50.7206	1.83552	51.0065	1.77259	41.77	1.87642	52.2332	2.46023	56.0549	2.62791	22.5652	2.04339	38.5585	2.27394	22.1495	2.04363	52.363	3.46137	60.0376	3.39935	67.35
2.44243	21.199	1.83665	50.7064	1.83697	50.9614	1.77398	41.7209	1.87803	52.165	2.46231	56.0571	2.63019	22.5495	2.04541	38.7675	2.27595	22.2164	2.04545	52.3439	3.46417	60.1237	3.40223	66.4265
2.44436	21.0786	1.83832	50.6215	1.83862	50.9208	1.77541	41.8681	1.87936	52.2666	2.46443	55.9572	2.63233	22.617	2.04673	38.6198	2.27755	22.1851	2.04707	52.271	3.46698	60.0701	3.40493	66.1147
2.44638	20.9185	1.83975	50.7095	1.83985	50.9313	1.77686	41.8192	1.88106	52.2356	2.46618	56.151	2.63425	22.5939	2.04853	38.5886	2.27958	22.0958	2.04853	52.3701	3.46982	60.0067	3.40763	64.9456
2.44811	20.9692	1.84127	50.8345	1.84148	51.085	1.7784	41.869	1.8824	52.2358	2.46812	56.084	2.6363	22.5082	2.05012	38.684	2.28129	22.1111	2.0504	52.4277	3.47234	59.9648	3.41028	64.3601
2.45021	20.9159	1.84264	50.7869	1.84271	51.1071	1.7796	41.8434	1.88418	52.2769	2.47039	56.279	2.63873	22.7086	2.05165	38.5368	2.28298	21.9692	2.05181	52.4617	3.47531	60.0641	3.41323	62.5563
2.45227	20.9289	1.84416	50.8193	1.84456	51.227	1.78115	41.9589	1.88532	52.2877	2.47203	56.1068	2.64064	22.5978	2.05341	38.6582	2.28501	21.9869	2.05376	52.5128	3.47798	59.8265	3.41577	61.534
2.4541	20.7902	1.84555	51.0003	1.84566	51.0922	1.78253	41.9062	1.88701	52.2981	2.47416	56.1925	2.64271	22.4806	2.05486	38.6316	2.28668	21.8827	2.05504	52.5259	3.48071	59.8797	3.4185	60.5035
2.45598	20.8531	1.84721	51.0561	1.84737	51.1521	1.78394	41.8756	1.88848	52.242	2.47618	56.2585	2.64474	22.5404	2.05688	38.7051	2.28858	21.9674	2.05686	52.5179	3.48345	59.982	3.4212	60.2872
2.45801	20.821	1.84845	50.9895	1.84873	51.1526	1.78529	41.9625	1.89002	52.3116	2.47798	56.33	2.64699	22.5759	2.05813	38.57	2.29036	21.9793	2.05849	52.6869	3.48635	60.0118	3.4241	60.1408
2.45988	20.8517	1.85011	51.0193	1.85029	51.2975	1.7868	42.0257	1.89146	52.2857	2.47989	56.2826	2.64921	22.6168	2.0599	38.5217	2.29213	22.0027	2.06004	52.5327	3.48897	59.8643	3.42656	60.0612
2.46187	20.8538	1.85149	51.0267	1.85156	51.2492	1.78819	42.0202	1.89292	52.3918	2.48224	56.3396	2.651	22.4602	2.06154	38.556	2.29407	21.9532	2.06177	52.6764	3.49174	59.8327	3.42939	59.9584
2.46394	20.8158	1.85292	51.084	1.85319	51.3269	1.78977	42.1649	1.89457	52.3739	2.48391	56.3327	2.65324	22.5075	2.0631	38.5727	2.29582	21.935	2.06319	52.665	3.49459	59.7815	3.43203	59.8313
2.46579	20.8789	1.85439	51.0971	1.85449	51.3786	1.79089	42.1206	1.89594	52.2604	2.48589	56.41	2.65546	22.5143	2.06488	38.5201	2.29746	22.0185	2.0652	52.7027	3.49739	59.7633	3.43477	59.5315
2.46764	20.8102	1.85582	51.1386	1.85633	51.2999	1.79249	42.0346	1.89741	52.3237	2.48791	56.4953	2.65744	22.6535	2.06625	38.5082	2.29965	21.834	2.06646	52.6425	3.50004	59.6371	3.43735	59.3786
2.46976	20.7521	1.85742	51.1177	1.8574	51.2798	1.79386	42.1061	1.89899	51.5633	2.48987	56.5269	2.65944	22.4408	2.06828	38.4215	2.30114	21.9662	2.06834	52.7884	3.50283	59.6932	3.44028	59.4206
2.47172	20.6828	1.85886	51.1637	1.85907	51.3687	1.79536	42.2347	1.90056	51.5769	2.49174	56.4922	2.66172	22.6448	2.06954	38.3817	2.30311	22.0085	2.06996	52.7734	3.5057	59.7274	3.44283	59.3164
2.47349	20.732	1.86026	51.2216	1.86044	51.4033	1.79665	42.1844	1.90187	51.3889	2.49394	56.6309	2.66374	22.5561	2.07132	38.3547	2.30501	21.8803	2.07147	52.877	3.50844	59.6677	3.44553	58.7297
2.4756	20.7363	1.86176	51.3727	1.86197	51.4221	1.79813	42.166	1.90355	47.4348	2.49574	56.5459	2.66589	22.6167	2.07301	38.38	2.30666	21.8654	2.07323	52.9352	3.5112	59.7074	3.44839	58.6242
2.47754	20.7737	1.86325	51.3854	1.86332	51.4534	1.7995	42.2181	1.90484	43.483	2.4977	56.621	2.66783	22.4968	2.07457	38.3244	2.30846	21.8958	2.07463	52.9509	3.51389	59.5489	3.45109	58.5782
2.47938	20.6839	1.86462	51.4041	1.86491	51.5155	1.80112	42.3627	1.90668	42.2779	2.49973	56.5816	2.67003	22.4255	2.07626	38.3201	2.31049	21.9227	2.07665	52.8816	3.51683	59.6303	3.45372	58.44
2.48136	20.7288	1.8662	51.3905	1.86634	51.472	1.8022	42.2854	1.90786	41.7888	2.50173	56.7287	2.67227	22.5324	2.07769	38.3549	2.31209	21.7117	2.07797	53.1094	3.51957	59.5001	3.45647	58.455
2.48347	20.7828	1.86752	51.4443	1.86795	51.6117	1.80388	42.3229	1.90956	40.9771	2.50359	56.8298	2.67414	22.4917	2.07971	38.2584	2.31408	21.8434	2.07977	52.9825	3.52228	59.5391	3.45938	58.489
2.48515	20.6661	1.86932	51.523	1.86915	51.5177	1.8052	42.3948	1.91093	40.8105	2.50559	56.7017	2.67636	22.5486	2.08096	38.1284	2.31583	21.7801	2.08135	53.0559	3.52499	59.5066	3.46194	58.3998
2.48734	20.7726	1.87047	51.4505	1.87076	51.5849	1.80666	42.3637	1.91252	40.6727	2.50761	56.7514	2.67845	22.4332	2.08283	38.15	2.31752	21.8121	2.08288	53.1982	3.52799	59.586	3.46463	58.5341
2.4893	20.667	1.87201	51.4764	1.87224	51.6323	1.80795	42.415	1.91385	40.6963	2.50958	56.7624	2.68052	22.6416	2.08441	38.2619	2.3195	21.7356	2.08466	53.0004	3.53064	59.5511	3.46743	58.4336
2.4911	20.7653	1.87344	51.5202	1.87371	51.5974	1.80952	42.3059	1.91555	40.5663	2.51141	56.8185	2.68256	22.5573	2.08599	37.9383	2.32123	21.8018	2.0861	53.0397	3.53336	59.3636	3.47028	58.2071
2.49302	20.7542	1.87503	51.5985	1.87514	51.7182	1.81074	42.5407	1.91691	40.1683	2.51352	56.7814	2.68478	22.4741	2.08765	37.9898	2.32312	21.5183	2.08811	53.122	3.5361	59.5648	3.4727	58.2332
2.49522	20.6527	1.87635	51.6356	1.87656	51.7978	1.8125	42.4291	1.91864	39.5624	2.51542	56.7978	2.68685	22.5949	2.08914	37.6611	2.3249	21.4123	2.08937	53.2608	3.53907	59.4052	3.47562	58.2667
2.49691	20.8154	1.87795	51.654	1.87817	51.7453	1.81357	42.4053	1.91982	39.5245	2.51735	56.8986	2.68892	22.5472	2.09119	37.4191	2.32667	21.5604	2.09115	53.2322	3.54162	59.4502	3.47824	58.2483
2.499	20.7278	1.87919	51.7127	1.87954	51.7567	1.81522	42.5501	1.92149	39.3718	2.51944	56.953	2.69092	22.5917	2.09242	37.5433	2.32852	21.4091	2.09279	53.1869	3.54445	59.1733	3.48095	58.0968
2.50096	20.7647	1.88106	51.6165	1.88092	51.8257	1.81649	42.5349	1.92294	39.498	2.52138	56.9982	2.69315	22.5914	2.09424	37.3243	2.33041	21.3487	2.09434	53.2822	3.5472	58.9556	3.48359	58.2105
2.50279	20.7201	1.88213	51.6508	1.88251	51.7982	1.818	42.6145	1.92442	39.3519	2.52316	56.9729	2.69543	22.4362	2.0958	37.2127	2.33199	21.3525	2.09611	53.2913	3.55001	58.9768	3.48645	58.2191
2.50472	20.7309	1.88382	51.7681	1.88402	51.8772	1.81924	42.5769	1.92599	39.2702	2.52529	57.1406	2.69717	22.5363	2.09741	37.2373	2.33417	21.3744	2.09749	53.3216	3.55259	58.9588	3.48902	58.1675
2.507	20.6746	1.88521	51.7226	1.88533	51.9721	1.82088	42.505	1.92742	39.2522	2.5274	57.1038	2.69942	22.5517	2.0991	37.2213	2.33565	21.2311	2.09952	53.4189	3.55558	58.8795	3.49172	57.8424
2.50859	20.7849	1.88677	51.8153	1.88692	51.8827	1.82209	42.6198	1.92907	39.3263	2.52904	57.0673	2.7016	22.4916	2.10063	37.1076	2.33757	20.988	2.10077	53.3376	3.55823	58.8759	3.49452	57.757
2.51063	20.6316	1.88804	51.8332	1.88824	51.9937	1.82388	42.6975	1.93043	39.2865	2.53117	57.2061	2.7037	22.5606	2.10264	37.0085	2.33956	20.8359	2.10256	53.4325	3.56089	58.8336	3.49728	57.7978
2.51266	20.6447	1.88967	51.8953	1.88993	51.9571	1.82487	42.7615	1.9319	39.2762	2.53315	57.1775	2.70561	22.4576	2.10384	36.9439	2.34116	20.7724	2.10427	53.4997	3.56371	58.8807	3.49989	57.779
2.51455	20.772	1.89093	51.989	1.89124	52.044	1.82651	42.678	1.93346	39.2381	2.535	57.2278	2.70785	22.5253	2.10566	36.7644	2.34297	20.7029	2.10579	53.5074	3.56661	58.7653	3.50262	57.5222
2.51635	20.6496	1.8928	52.0539	1.89276	51.8936	1.82781	42.5613	1.93509	39.1091	2.53703	57.2242	2.71004	22.5478	2.10726	36.7944	2.34502	20.6357	2.10749	53.5437	3.5692	58.7211	3.5055	57.4353
2.51866	20.7579	1.89388	51.9343	1.89418	52.1027	1.82933	42.6847	1.93639	39.1075	2.53924	57.1934	2.71208	22.47	2.10891	36.2008	2.34654	20.5421	2.10892	53.5493	3.57189	58.843	3.50815	57.5444
2.52027	20.7248	1.89563	52.1158	1.89574	52.0407	1.83058	42.7556	1.93807	39.091	2.54082	57.3777	2.71401	22.6024	2.11055	35.6868	2.34857	20.5404	2.11095	53.714	3.57483	58.4472	3.51087	57.4297
2.52232	20.7065	1.89688	52.0418	1.89702	52.1027	1.83225	42.753	1.93932	39.0446	2.54295	57.3186	2.71619	22.388	2.11204	35.5552	2.35038	20.4049	2.1122	53.5546	3.57762	58.6661	3.51353	57.3565
2.5244	20.6627	1.89846	52.1442	1.89868	52.1791	1.8334	42.8127	1.94121	38.6958	2.54504	57.408	2.71861	22.5112	2.11402	35.4544	2.35204	20.2379	2.11407	53.6449	3.58026	58.5432	3.51645	57.0742
2.52624	20.6596	1.89978	52.0779	1.89997	52.1212	1.83518	42.7801	1.94233	38.649	2.54687	57.4512	2.72038	22.4574	2.11525	35.3186	2.35398	20.1488	2.11565	53.5974	3.58308	58.5054	3.519	56.9445
2.52803	20.6298	1.90141	52.1629	1.9018	52.1104	1.83622	42.8965	1.94408	38.647	2.54872	57.3978	2.72251	22.5116	2.11713	35.4119	2.35572	20.0957	2.11722	53.739	3.58594	58.4586	3.52177	56.8828
2.53031	20.7034	1.90276	52.2996	1.90287	52.176	1.83778	42.9055	1.94545	38.6097	2.55104	57.4088	2.72464	22.5128	2.11872	35.0941	2.35761	20.1179	2.11889	53.6595	3.58868	58.4796	3.5244	56.8325
2.53207	20.641	1.90449	52.114	1.90452	52.188	1.83918	42.9199	1.94702	38.5668	2.55272	57.4363	2.72679	22.5049	2.12029	34.8379	2.35944	20.053	2.12038	53.8668	3.59146	58.4464	3.5272	56.7856
2.53406	20.6862	1.9056	52.1633	1.90588	52.2103	1.84073	43.0048	1.94836	38.5485	2.55479	57.5503	2.72882	22.5431	2.12197	34.5377	2.36119	20.0809	2.12241	53.7646	3.59412	58.3722	3.52982	56.8749
2.536	20.6691	1.9073	52.3392	1.90745	52.2632	1.84196	43.0693	1.95002	38.6508	2.55675	57.5323	2.73088	22.5839	2.12346	34.2812	2.363	20.1113	2.12365	53.7197	3.59711	58.4884	3.53258	56.8016
2.53794	20.4191	1.90866	52.3387	1.90876	52.2362	1.84355	42.9923	1.95139	38.6065	2.55869	57.4592	2.73309	22.4968	2.12541	33.8593	2.36489	20.0801	2.12548	53.8903	3.59979	58.4593	3.5352	56.9007
2.53977	20.1294	1.91016	52.396	1.91047	52.3548	1.84472	42.9832	1.95316	38.7114	2.56052	57.6502	2.73516	22.5103	2.12674	33.7674	2.36658	19.8996	2.12705	53.8837	3.60258	58.4098	3.53797	56.8771
2.542	20.1276	1.91161	52.4744	1.91167	52.3999	1.8465	43.0939	1.95437	38.5873	2.56282	57.6558	2.73717	22.5161	2.12858	33.7455	2.3687	20.1123	2.12864	53.8824	3.60528	58.4102	3.54063	56.775
2.54381	20.1353	1.91308	52.41	1.91351	52.3825	1.8476	43.0411	1.95603	38.5325	2.56462	57.7146	2.73922	22.4861	2.1301	33.6062	2.37019	19.927	2.13034	53.8613	3.60821	58.4439	3.54344	56.7836
2.54571	19.9738	1.91456	52.4333	1.91457	52.4075	1.84917	43.1309	1.95746	38.6032	2.56653	57.6128	2.74164	22.5078	2.13171	33.6039	2.37209	19.9776	2.13187	53.9143	3.61087	58.3202	3.54608	56.7278
2.54765	20.0061	1.91609	52.4805	1.91624	52.509	1.85054	43.1353	1.95894	38.5178	2.5685	57.6412	2.74342	22.4108	2.13336	33.5987	2.37406	19.9285	2.13387	53.9881	3.61363	58.4638	3.54877	56.7114
2.54971	19.8871	1.91734	52.5562	1.91766	52.349	1.85201	43.0967	1.96047	38.4829	2.57056	57.7687	2.74567	22.2928	2.13494	33.5085	2.37571	19.9381	2.13507	54.0191	3.61635	58.4399	3.55161	56.6782
2.55157	20.0378	1.919	52.6194	1.91923	52.559	1.85326	43.0727	1.96189	38.4843	2.5724	57.8952	2.7477	22.3889	2.1369	33.53	2.3775	19.8853	2.1369	54.0982	3.61926	58.2605	3.55435	56.7415
2.55357	19.8855	1.92049	52.6069	1.92053	52.5261	1.85485	43.1993	1.96366	38.4016	2.57443	57.8075	2.74985	22.4492	2.13813	33.3487	2.3796	19.9115	2.1385	54.1046	3.62182	58.3695	3.55704	56.4812
2.55552	19.8288	1.92188	52.681	1.92214	52.5277	1.85607	43.2509	1.96491	38.3078	2.57642	57.7464	2.75187	22.3316	2.13996	33.4111	2.38103	19.8725	2.14015	54.0889	3.62468	58.0849	3.5597	56.4308
2.55746	19.9594	1.92338	52.6914	1.92342	52.4972	1.85784	43.2618	1.96645	38.3173	2.57831	57.8133	2.75399	22.3488	2.1415	33.3443	2.38309	19.8557	2.14179	54.2408	3.62743	57.1518	3.5626	56.0422
2.55939	19.8722	1.92471	52.7878	1.9252	52.7129	1.85899	43.2799	1.96792	38.1779	2.5803	57.8645	2.75625	22.3218	2.14315	33.0608	2.38493	19.795	2.14328	54.1282	3.63015	56.7057	3.56528	55.8588
2.5614	19.8152	1.92633	52.6889	1.92633	52.6885	1.86048	43.2564	1.96955	38.0427	2.58234	57.8272	2.75825	22.3126	2.14484	33.0622	2.38653	19.9514	2.14526	54.2169	3.63282	56.4456	3.56793	55.1745
2.56333	19.8392	1.92773	52.7432	1.92805	52.6282	1.86186	43.2563	1.9709	37.9678	2.58426	57.9047	2.76022	22.354	2.14637	33.0072	2.38852	19.7243	2.14649	54.2578	3.63576	56.3711	3.57057	54.5025
2.56516	19.713	1.92922	52.7553	1.9294	52.6428	1.86333	43.3413	1.97254	37.8839	2.58611	57.9761	2.76233	22.338	2.14829	32.6951	2.39026	19.7977	2.14837	54.2824	3.63842	56.171	3.57343	54.2696
2.56725	19.8139	1.93074	52.8975	1.93089	52.7806	1.86463	43.2917	1.97381	37.933	2.58829	58.101	2.76479	22.4169	2.14957	32.3307	2.3921	19.7893	2.14996	54.354	3.64112	56.1142	3.57604	53.9839
2.56923	19.7172	1.9322	52.8465	1.93226	52.8044	1.86615	43.3907	1.97571	37.5178	2.59025	58.0309	2.76659	22.3332	2.15137	32.3549	2.39397	19.9114	2.15151	54.3572	3.64392	56.0776	3.57879	52.6866
2.57099	19.7603	1.93354	52.9043	1.93381	52.7867	1.86743	43.4232	1.97679	37.0746	2.592	58.003	2.76871	22.4584	2.15299	32.2679	2.39572	19.8416	2.15321	54.296	3.64682	56.069	3.58143	52.5105
2.57309	19.6395	1.93509	52.8584	1.93525	52.8179	1.86914	43.4011	1.97857	36.9517	2.59406	58.1082	2.77079	22.2433	2.15465	32.2597	2.39749	19.7163	2.1547	54.4039	3.64945	56.0187	3.5842	52.3124
2.57504	19.8545	1.9364	52.9681	1.93687	52.8285	1.87032	43.4683	1.97996	36.697	2.59617	58.1169	2.77303	22.3577	2.15625	32.1591	2.39941	19.8326	2.15666	54.4037	3.65218	55.9378	3.5868	52.3009
2.57686	19.7909	1.9382	52.9476	1.93813	52.8881	1.87172	43.5326	1.98152	36.775	2.59791	58.2634	2.77508	22.4064	2.15778	32.2044	2.40109	19.7111	2.15798	54.3831	3.6551	55.9731	3.58962	52.0987
2.57897	19.7556	1.93942	52.9585	1.93972	52.8709	1.8732	43.4564	1.98286	36.8365	2.6001	58.1744	2.777	22.3997	2.1597	31.7542	2.40317	19.844	2.15981	54.4837	3.65784	55.842	3.59229	52.146
2.5809	19.6171	1.94099	53.0618	1.94115	52.8829	1.87464	43.6205	1.98447	36.8552	2.60199	58.1197	2.77929	22.3138	2.16104	31.6719	2.40473	19.6674	2.16135	54.4919	3.66052	55.6288	3.5949	52.0436
2.58266	19.6345	1.94239	52.9777	1.94258	52.9434	1.87601	43.4545	1.9859	36.7056	2.6038	58.2112	2.78147	22.3795	2.16289	31.3177	2.40659	19.8399	2.16294	54.5474	3.66335	55.5028	3.59773	51.9131
2.58476	19.5885	1.94394	53.1534	1.94406	52.8184	1.87746	43.4494	1.98761	36.8488	2.60583	58.2696	2.78342	22.2594	2.1644	31.262	2.40847	19.7781	2.16461	54.5216	3.66625	55.3824	3.60055	51.9777
2.58691	19.6893	1.94525	53.1597	1.94547	52.9242	1.87877	43.602	1.98888	36.8377	2.60813	58.3367	2.78536	22.412	2.16605	31.2735	2.41022	19.7722	2.16617	54.6751	3.6689	55.4277	3.6032	51.9109
2.58849	19.6577	1.94693	53.1166	1.94716	52.9885	1.88036	43.6624	1.99055	36.8658	2.60969	58.3516	2.78779	22.438	2.16764	31.1604	2.41202	19.6701	2.16814	54.4784	3.67174	55.3216	3.60582	51.8364
2.59061	19.7304	1.94816	53.243	1.94846	53.0128	1.8817	43.6311	1.99194	36.8036	2.61181	58.3623	2.78977	22.4187	2.16923	31.1553	2.41413	19.6715	2.16936	54.6863	3.67442	55.3225	3.60878	51.939
2.59257	19.6879	1.94999	53.2559	1.94988	53.0412	1.88301	43.6546	1.99341	36.8457	2.61383	58.4237	2.79186	22.3845	2.17117	31.215	2.41554	19.5689	2.17122	54.8152	3.67736	55.2835	3.61144	51.9201
2.59441	19.5869	1.95108	53.2214	1.9514	53.0099	1.8846	43.6791	1.99498	36.7708	2.61572	58.4042	2.79386	22.4886	2.1725	31.2365	2.41755	19.4664	2.17274	54.6236	3.67999	55.249	3.61408	51.8254
2.59641	19.6439	1.95275	53.3895	1.95291	53.145	1.88599	43.7714	1.99637	36.7303	2.61758	58.3384	2.79603	22.353	2.17431	31.176	2.41946	19.4783	2.17439	54.7244	3.68279	55.1455	3.61679	51.813
2.5986	19.7006	1.95409	53.3387	1.9543	53.189	1.88733	43.6981	1.99819	36.7765	2.61989	58.4691	2.79817	22.4325	2.1758	31.1542	2.42108	19.3393	2.17608	54.7587	3.68553	55.2487	3.61972	51.7599
2.60017	19.6207	1.95573	53.3063	1.95585	53.0973	1.88873	43.799	1.9994	36.8443	2.6215	58.4775	2.80014	22.3344	2.17751	31.0238	2.42303	19.2938	2.1776	54.7793	3.68842	55.2331	3.6222	51.6497
2.60231	19.5726	1.95701	53.4832	1.95714	53.1964	1.89012	43.8257	2.00099	36.8103	2.62362	58.552	2.80239	22.4034	2.17907	31.0092	2.42481	19.2394	2.17953	54.8357	3.69105	55.2074	3.62499	51.8632
2.60437	19.6123	1.9586	53.4783	1.95893	53.3105	1.89161	43.8428	2.00243	36.8077	2.62565	58.5552	2.80447	22.3478	2.18068	30.9808	2.42656	19.2335	2.18081	54.9071	3.69386	55.1883	3.6277	51.6418
2.60616	19.4347	1.95987	53.5044	1.9601	53.1556	1.89314	43.8567	2.00406	36.8152	2.62756	58.6216	2.80648	22.4711	2.18261	30.9726	2.42853	19.1778	2.1826	54.8865	3.69655	55.0828	3.63041	51.7653
2.60803	19.4388	1.96169	53.3857	1.96169	53.2073	1.89436	43.7204	2.00538	36.9358	2.62931	58.6619	2.80854	22.4347	2.1839	30.8069	2.43026	19.1157	2.18423	54.9233	3.69948	55.1248	3.63297	51.8493
2.61033	19.4325	1.96279	53.5298	1.96315	53.265	1.89597	43.8492	2.0071	36.8435	2.63159	58.7253	2.81088	22.4843	2.1857	30.9196	2.432	19.1714	2.18588	54.8989	3.70201	55.0713	3.63588	51.698
2.61194	19.4664	1.96453	53.4243	1.9647	53.3088	1.89723	43.9585	2.00834	36.892	2.63346	58.6026	2.81284	22.3849	2.18721	30.7385	2.43395	19.1835	2.18749	54.952	3.70486	55.1101	3.63847	51.7214
2.61404	19.4212	1.96585	53.5054	1.96596	53.3568	1.89869	43.9432	2.01023	36.864	2.63541	58.7182	2.81491	22.527	2.18898	30.7289	2.43556	19.0975	2.18902	55.0119	3.7076	55.0345	3.64111	51.6592
2.616	19.4989	1.9674	53.6218	1.96759	53.4335	1.90005	43.9991	2.01129	36.8969	2.63734	58.7816	2.81701	22.4074	2.1905	30.6815	2.4377	19.1168	2.19094	55.1106	3.71042	55.1242	3.64388	51.6942
2.61784	19.644	1.96876	53.5367	1.96884	53.4233	1.90154	43.9773	2.01305	36.9306	2.63934	58.8321	2.81913	22.4717	2.19209	30.6543	2.43933	19.1341	2.19227	54.9623	3.71302	55.028	3.64671	51.6972
2.6197	19.414	1.9703	53.6873	1.97073	53.36	1.90294	43.8969	2.01447	36.8545	2.64115	58.8378	2.82132	22.4588	2.19397	30.6772	2.44112	19.0499	2.19413	55.0091	3.71598	55.1148	3.64931	51.6477
2.62207	19.4278	1.97166	53.4984	1.97182	53.4664	1.90453	44.1097	2.01604	36.429	2.64333	58.7403	2.82319	22.513	2.19533	30.5914	2.44302	18.9197	2.19565	55.1226	3.71866	55.0303	3.65199	51.6819
2.62371	19.3944	1.97339	53.4281	1.97353	53.4385	1.90564	44.0246	2.01743	36.359	2.6453	58.817	2.82548	22.4729	2.19715	30.6881	2.44474	18.9244	2.19729	55.1899	3.72136	55.1496	3.65492	51.5644
2.62567	19.4639	1.9746	53.4402	1.9748	53.4349	1.90727	44.0211	2.01896	36.3916	2.64716	58.8064	2.82761	22.4797	2.19872	30.6735	2.44651	18.9983	2.19888	55.1129	3.72419	55.1626	3.65754	51.5677
2.62768	19.4405	1.97625	53.3048	1.9764	53.5145	1.90858	44.0114	2.02039	36.2788	2.64906	58.955	2.82963	22.4263	2.20038	30.583	2.44869	19.0998	2.20046	55.2194	3.72707	54.9842	3.66021	51.3887
2.62961	19.4188	1.97761	53.1119	1.97769	53.4928	1.91006	44.0559	2.02205	36.2099	2.65122	59.0236	2.83157	22.575	2.2019	30.5173	2.45006	19.1104	2.20242	55.1517	3.72966	55.0397	3.66299	51.4465
2.63145	19.419	1.97907	53.0358	1.97936	53.5172	1.9114	44.1218	2.0234	36.2421	2.65311	59.0242	2.83396	22.4369	2.20351	30.6661	2.45208	18.9647	2.20373	55.1742	3.73242	55.0124	3.6659	51.3382
2.63365	19.4435	1.98052	52.9846	1.98062	53.5392	1.91293	44.1717	2.02506	36.0855	2.655	59.0649	2.83603	22.4108	2.20537	30.6313	2.45392	18.9497	2.20555	55.2791	3.73538	55.1307	3.66839	51.33
2.6354	19.3007	1.982	52.8434	1.98248	53.6709	1.9142	44.2518	2.0265	35.3586	2.6571	59.0204	2.83805	22.4356	2.20683	30.4942	2.4556	18.8828	2.20705	55.2954	3.7381	55.111	3.67122	51.368
2.63733	19.4785	1.98353	52.9648	1.98352	53.6213	1.91589	44.1975	2.0279	35.2473	2.65901	59.1675	2.84005	22.4416	2.20862	30.6057	2.45749	19.0121	2.20874	55.4148	3.7408	55.2067	3.67387	51.3771
2.63938	19.5064	1.98504	52.9729	1.98523	53.6721	1.91694	44.1833	2.02946	35.2185	2.66091	59.1219	2.84224	22.5509	2.21009	30.5835	2.4594	18.9662	2.21031	55.3181	3.74356	55.1783	3.67672	51.3555
2.64133	19.3797	1.98633	53.0027	1.98656	53.6966	1.91861	44.1826	2.03083	35.3085	2.66291	59.1658	2.84454	22.4128	2.21181	30.5423	2.46101	18.862	2.21191	55.4331	3.74648	55.0529	3.67919	51.4817
2.6431	19.5577	1.98789	53.0115	1.98812	53.7522	1.91995	44.3026	2.03264	35.2135	2.66497	59.2128	2.84632	22.3309	2.21333	30.4918	2.46302	18.8907	2.21385	55.4816	3.74915	55.0617	3.68209	51.4001
2.64525	19.5866	1.98939	53.1561	1.98949	53.8003	1.92146	44.3227	2.0339	35.025	2.66673	59.2004	2.84851	22.3179	2.21501	30.4184	2.46481	18.9165	2.21513	55.3263	3.75193	55.0873	3.68467	51.2636
2.64716	19.5516	1.9908	53.1195	1.99106	53.7507	1.92271	44.3328	2.03552	34.7323	2.66892	59.152	2.85069	22.4043	2.21686	30.601	2.4665	18.9301	2.21694	48.6071	3.75463	55.1801	3.68737	51.1255
2.64913	19.4562	1.99234	53.0231	1.9924	53.7182	1.92425	44.35	2.03692	34.1655	2.67089	59.2518	2.85279	22.3778	2.21825	30.5245	2.46843	18.9722	2.21846	35.3995	3.75759	55.1337	3.69009	50.6732
2.65099	19.5124	1.99366	53.1797	1.9941	53.8192	1.92545	44.3006	2.03854	33.6963	2.67269	59.3025	2.85469	22.287	2.21999	30.4942	2.47008	18.8879	2.22021	34.8992	3.76022	55.2312	3.69288	50.5074
2.65302	19.4942	1.99531	52.8373	1.99523	53.8021	1.92725	44.4528	2.03985	33.2361	2.67465	59.3812	2.85703	22.3202	2.22153	30.5832	2.47217	18.9203	2.22175	34.1662	3.76305	55.1047	3.69544	50.3702
2.65484	19.3945	1.99668	39.6824	1.99694	53.9781	1.9283	44.5318	2.04159	33.0455	2.67687	59.3193	2.85902	22.3254	2.22326	30.489	2.47387	18.9095	2.22332	32.6842	3.76571	55.0968	3.69822	50.1801
2.65692	19.5267	1.99808	39.0406	1.99838	53.8127	1.93004	44.4241	2.04286	32.4605	2.67859	59.3609	2.86122	22.1301	2.22482	30.4505	2.47562	18.7963	2.22523	31.845	3.76865	55.1764	3.70097	50.1436
2.65896	19.5295	1.9996	38.6145	1.99985	53.9059	1.93126	44.4085	2.0447	32.4868	2.68069	59.3627	2.86315	22.1477	2.22645	30.4878	2.4775	18.9224	2.22655	30.955	3.77131	55.1197	3.7037	50.1714
2.66076	19.4305	2.00122	38.5269	2.00126	54.0119	1.93278	44.4143	2.04581	32.22	2.68265	59.3879	2.86529	22.1564	2.22823	30.5115	2.47925	18.9587	2.22838	29.8293	3.77405	55.0501	3.70633	50.0318
2.66265	19.5397	2.00249	38.159	2.0027	53.9723	1.934	44.4236	2.04756	31.8464	2.6845	59.4985	2.86759	22.1311	2.22968	30.3862	2.481	18.8591	2.22996	29.5355	3.77677	55.1046	3.70914	49.9621
2.66475	19.4519	2.00407	37.8397	2.00416	54.0257	1.93557	44.4965	2.04892	31.8829	2.68643	59.4412	2.86939	22.0163	2.23138	30.4285	2.48323	18.8668	2.23162	28.8854	3.77969	55.2465	3.71198	50.0306
2.6667	19.4614	2.00534	37.3975	2.00573	53.9506	1.93677	44.5042	2.05055	31.8148	2.68874	59.3715	2.87165	22.1179	2.23302	30.4044	2.4846	18.8132	2.23314	28.6896	3.78227	55.1653	3.71456	49.9284
2.66853	19.5656	2.00712	35.7205	2.00707	54.0862	1.93863	44.588	2.05191	30.5732	2.69038	59.5728	2.87378	22.1146	2.23475	30.4061	2.4866	18.9445	2.23476	28.4331	3.78514	55.1648	3.71738	49.9005
2.67062	19.5708	2.0083	35.0499	2.0087	54.1191	1.93966	44.5148	2.05344	29.8447	2.69239	59.5595	2.87582	22.0863	2.23623	30.4269	2.48846	18.8049	2.23662	28.3943	3.78786	55.19	3.72006	50.0331
2.67253	19.5668	2.00992	34.907	2.0101	54.0704	1.94131	44.6781	2.05494	29.5363	2.69445	59.6251	2.87782	22.0537	2.23787	30.3815	2.49013	18.8869	2.23805	28.2138	3.79062	55.1607	3.72291	49.8979
2.67438	19.5676	2.01134	34.8114	2.0115	54.0237	1.94256	44.7179	2.05654	29.2788	2.69641	59.6217	2.88009	21.9743	2.23958	30.338	2.49203	19.0065	2.23987	28.1558	3.79327	55.2503	3.72548	49.8834
2.67645	19.5072	2.0129	34.5085	2.01297	54.079	1.9441	44.6654	2.05787	29.2789	2.69817	59.5646	2.88218	22.0104	2.24113	30.3209	2.49397	18.8958	2.24132	28.0088	3.79625	55.2153	3.72824	49.8062
2.67845	19.5119	2.01418	34.2913	2.01436	54.037	1.94534	44.6013	2.05952	29.1913	2.70047	59.6354	2.88426	21.965	2.24291	30.3359	2.49552	18.8622	2.24305	27.9848	3.7989	55.2711	3.73088	49.7608
2.68016	19.4564	2.0158	34.2478	2.01603	54.1603	1.94698	44.644	2.06103	29.129	2.70219	59.6979	2.88622	22.1156	2.24444	30.125	2.49752	18.9421	2.24457	27.8248	3.80154	55.2316	3.73368	49.8413
2.6823	19.4977	2.01708	34.0404	2.01741	54.2764	1.94816	44.6898	2.06242	29.065	2.70422	59.5498	2.88842	21.9904	2.24615	30.2241	2.49935	18.908	2.24623	27.8336	3.80443	55.2553	3.7363	49.6857
2.68431	19.4384	2.01895	34.0737	2.01885	54.2436	1.94994	44.6763	2.064	29.1819	2.70623	59.8451	2.8908	22.1221	2.2476	30.2044	2.50106	18.9469	2.2481	27.8269	3.80733	55.1953	3.73905	49.4987
2.68609	19.4083	2.02003	34.0109	2.02035	54.3046	1.95099	44.6454	2.06533	29.1431	2.70821	59.7266	2.89252	21.9989	2.2493	30.1906	2.503	18.8893	2.24948	27.809	3.80991	55.3262	3.74167	49.4496
2.68805	19.2893	2.0217	34.0545	2.02186	54.2911	1.95258	44.6967	2.06713	29.1623	2.70998	59.9333	2.89471	22.0898	2.25101	30.1963	2.50458	18.8934	2.25124	27.6854	3.81261	55.2413	3.74443	49.3852
2.69017	19.3369	2.02304	34.0173	2.02318	54.377	1.9539	44.6957	2.06842	28.993	2.71214	59.859	2.89691	22.1427	2.25262	29.9438	2.50661	18.9128	2.25277	27.6148	3.81562	55.2334	3.7471	49.5667
2.69186	19.416	2.02461	33.9515	2.02482	54.2474	1.95547	44.7516	2.07007	29.1463	2.71409	59.8754	2.899	21.9219	2.25429	30.0178	2.50841	18.8644	2.2545	27.5826	3.81834	55.2663	3.74989	49.4346
2.69408	19.3003	2.02591	33.856	2.0261	54.3276	1.95673	44.7496	2.07144	28.647	2.71604	59.8748	2.90103	21.9803	2.25584	29.9748	2.51018	18.8845	2.25606	27.5126	3.821	55.3257	3.75258	49.4768
2.69598	19.2786	2.02758	33.7416	2.02788	54.4407	1.95826	44.7579	2.07304	28.4747	2.71794	59.8612	2.90309	21.7683	2.25755	29.5896	2.51203	18.8858	2.25768	27.5926	3.82383	55.3121	3.75521	49.2959
2.69772	19.3161	2.02885	33.8234	2.02905	54.3869	1.95945	44.8073	2.07439	28.4399	2.71999	59.996	2.90531	21.7495	2.25904	29.6498	2.51376	18.9308	2.25948	27.4964	3.82673	55.278	3.75807	49.4206
2.69969	19.3186	2.03067	33.7112	2.03064	54.3641	1.96122	44.7874	2.07605	28.4765	2.72188	59.9577	2.90743	21.6306	2.26081	29.5951	2.51546	18.7974	2.26091	27.466	3.8294	55.351	3.76084	49.4104
2.70196	19.4068	2.03173	33.6436	2.03202	54.4312	1.96236	44.8721	2.07737	28.5486	2.72388	60.0095	2.90933	21.6346	2.26248	29.5313	2.51771	19.008	2.26262	27.4935	3.83222	55.2584	3.76348	49.4361
2.70358	19.2683	2.03341	33.6249	2.03365	54.3619	1.96388	44.8975	2.0792	28.465	2.72592	60.0601	2.91145	21.5511	2.26404	29.5893	2.51915	18.8423	2.26426	27.4549	3.83487	55.3482	3.76614	49.3448
2.70568	19.2924	2.0348	33.5814	2.03494	54.5523	1.96528	44.9407	2.08035	28.4829	2.72784	60.0098	2.91383	21.6086	2.26567	29.5172	2.52112	18.9236	2.26599	27.3577	3.8378	55.273	3.76911	49.4142
2.70764	19.1379	2.03637	33.6432	2.03654	54.5545	1.9668	44.9651	2.08201	28.4816	2.72969	60.0895	2.91566	21.624	2.26727	29.4888	2.52295	18.8988	2.26747	27.394	3.84045	55.2708	3.77172	49.3226
2.70948	19.3228	2.0377	33.5657	2.03777	54.552	1.96806	45.026	2.08345	28.3791	2.73182	60.1444	2.91782	21.643	2.26906	29.442	2.52461	18.8078	2.26911	27.3045	3.8433	55.3025	3.77437	49.3777
2.71142	19.1947	2.03923	33.5972	2.03962	54.6252	1.96958	44.9706	2.085	28.4861	2.73386	60.1485	2.91988	21.6535	2.27051	29.463	2.52654	18.8376	2.27082	27.2937	3.84598	55.3175	3.77708	49.2481
2.71368	19.2694	2.04067	33.4446	2.04073	54.6139	1.97081	45.0928	2.08646	28.5434	2.73557	60.1843	2.92207	21.5065	2.27219	29.3472	2.5285	18.9049	2.27236	27.2425	3.84883	55.2847	3.77997	49.3758
2.71528	19.2776	2.04229	33.3843	2.04243	54.6233	1.9725	44.9612	2.08795	28.5372	2.7377	60.267	2.92415	21.6518	2.27383	29.4503	2.53004	18.6673	2.27415	27.3201	3.85155	55.2639	3.78245	49.1135
2.71732	19.2154	2.04348	33.3336	2.04377	54.5912	1.97378	45.142	2.08945	28.4056	2.73972	60.3529	2.92615	21.6667	2.27549	29.3669	2.53205	18.7219	2.27569	27.3323	3.85433	55.2813	3.78527	49.0637
2.7194	19.3325	2.04517	33.0785	2.04537	54.6784	1.97523	45.0854	2.09104	28.456	2.74154	60.3038	2.92837	21.5668	2.2771	29.4422	2.53381	18.8541	2.27739	27.1394	3.85701	55.247	3.78794	49.0512
2.72122	19.2902	2.0466	33.0442	2.04667	54.7248	1.97663	45.053	2.09237	28.4472	2.74353	60.287	2.93046	21.6063	2.27873	29.2951	2.53559	18.8154	2.27884	27.2716	3.85988	55.3094	3.79064	48.9896
2.72303	19.2811	2.048	33.1285	2.04827	54.645	1.97809	45.1256	2.09396	28.4156	2.74575	60.284	2.93247	21.6305	2.28048	29.2436	2.53748	18.8459	2.28054	27.2692	3.86251	55.1896	3.79324	48.9464
2.72533	19.2505	2.04945	33.1231	2.04954	54.679	1.97939	45.0763	2.09558	28.5067	2.74734	60.2951	2.93456	21.7516	2.28195	28.9897	2.53915	18.8411	2.28225	27.2269	3.86535	55.395	3.79615	48.9766
2.72701	19.305	2.05091	33.0074	2.05136	54.7504	1.98089	45.193	2.09692	28.502	2.74952	60.3389	2.93694	21.6286	2.28365	29.0393	2.54111	18.9707	2.28384	27.3066	3.86809	55.3268	3.79877	48.9823
2.72905	19.2485	2.0524	33.0378	2.0525	54.7429	1.98219	45.1331	2.09851	28.5444	2.75152	60.4693	2.93871	21.6956	2.28525	28.9738	2.54289	18.8219	2.28552	27.2036	3.87078	55.4376	3.80136	48.9168
2.73104	19.276	2.05396	33.105	2.0542	54.8399	1.98385	45.1275	2.09983	28.2756	2.75332	60.4763	2.94092	21.6692	2.28697	29.028	2.54468	18.8483	2.28708	27.2406	3.87356	55.2937	3.80422	48.9283
2.73296	19.1938	2.05527	33.0681	2.05552	54.842	1.98513	45.1232	2.10164	28.2962	2.75525	60.4814	2.94302	21.5649	2.28859	28.9189	2.54655	18.7943	2.28879	27.3128	3.87642	55.3867	3.80705	48.842
2.73474	19.2049	2.05683	33.1096	2.05703	54.8482	1.98648	45.234	2.10285	28.2393	2.75754	60.3574	2.94522	21.7016	2.29017	28.858	2.54834	18.9004	2.29028	27.2954	3.87911	55.3493	3.80962	48.9892
2.73702	19.2272	2.05833	33.1307	2.0584	54.9547	1.98794	45.2206	2.10453	28.1984	2.75921	60.5563	2.94725	21.6583	2.29188	28.9309	2.54999	18.8314	2.29206	27.2759	3.88179	55.3622	3.81228	48.9438
2.73885	19.2885	2.05967	33.0789	2.05997	55.0229	1.98942	45.2681	2.10596	28.2604	2.76125	60.5751	2.94924	21.6911	2.29336	28.784	2.55218	18.7642	2.29373	27.2507	3.88466	55.326	3.81527	48.9646
2.74074	19.3351	2.06121	33.014	2.06138	54.9537	1.99076	45.3319	2.10755	28.1787	2.76326	60.6397	2.95154	21.5841	2.29512	28.9105	2.55372	18.9019	2.29527	27.2742	3.8875	55.229	3.81788	48.6952
2.74268	19.2932	2.06261	32.9431	2.06303	55.0592	1.99224	45.3506	2.10885	28.1558	2.76515	60.6608	2.9536	21.6845	2.29674	28.8508	2.55563	18.837	2.29692	27.1417	3.89018	55.3365	3.82054	48.6326
2.74469	19.271	2.06432	32.8175	2.06423	54.9136	1.99355	45.3663	2.11052	28.302	2.76705	60.598	2.95556	21.6526	2.29841	28.7006	2.55748	18.8628	2.29851	27.0883	3.89291	55.3864	3.8233	48.3843
2.74652	19.3862	2.06557	32.7504	2.06583	55.1113	1.99506	45.2625	2.11183	28.3031	2.76932	60.7568	2.95759	21.7398	2.29994	28.6931	2.55915	18.8058	2.3003	27.0858	3.8959	55.3139	3.82615	48.3586
2.74864	19.38	2.06705	32.7195	2.06728	55.0557	1.99652	45.3118	2.11372	28.2533	2.77104	60.6864	2.96008	21.6471	2.30157	28.7943	2.56101	18.8816	2.30174	27.0398	3.89855	55.3628	3.82865	48.3369
2.7505	19.3064	2.06852	32.8078	2.06875	55.081	1.99775	45.4385	2.11484	28.341	2.773	60.7664	2.96196	21.6987	2.30334	28.7994	2.56307	18.9476	2.30343	27.1661	3.90128	55.2721	3.83147	48.2949
2.75244	19.322	2.07005	32.775	2.07022	55.0301	1.9993	45.4872	2.11654	28.3504	2.775	60.7735	2.96401	21.7043	2.30482	28.7577	2.56459	18.975	2.30508	27.0602	3.90408	55.3296	3.83411	48.2723
2.75438	19.4082	2.07139	32.8724	2.07164	55.0484	2.00077	45.5353	2.11795	28.3381	2.77709	60.7604	2.96606	21.6512	2.30657	28.786	2.56653	18.8472	2.30671	27.0712	3.90703	55.3126	3.83681	48.2729
2.75644	19.3464	2.07307	32.7575	2.07313	55.0852	2.00213	45.4433	2.11947	28.3563	2.77885	60.823	2.96829	21.6935	2.30808	28.8266	2.56836	18.807	2.30833	27.1077	3.9096	55.2297	3.83945	48.2796
2.7582	19.3135	2.0743	32.7213	2.07468	55.2783	2.00349	45.3511	2.12091	28.3826	2.78099	60.8539	2.97049	21.3865	2.30987	28.6569	2.57007	18.7862	2.30997	27.0049	3.91247	55.3401	3.84233	48.1694
2.76026	19.2257	2.0761	32.7607	2.07596	55.1912	2.00491	45.609	2.12247	28.2892	2.78284	60.8421	2.9723	21.3382	2.31133	28.7538	2.57205	18.7102	2.31172	26.996	3.91517	55.3166	3.84494	48.2044
2.7622	19.3311	2.07723	32.8594	2.07754	55.3612	2.00631	45.505	2.12404	28.3222	2.78486	60.872	2.97456	21.3703	2.31303	28.724	2.57369	18.7396	2.31317	27.1753	3.91811	55.3952	3.84757	48.2806
2.76421	19.2911	2.0788	32.887	2.07911	55.3002	2.00789	45.6358	2.12551	28.3797	2.78681	60.8538	2.97671	21.2142	2.31483	28.6128	2.57564	18.7822	2.31489	26.9481	3.92065	55.3986	3.85046	48.1585
2.76605	19.2951	2.08025	32.7431	2.08045	55.2388	2.00907	45.5007	2.12689	28.2975	2.78889	61.0235	2.97869	21.1871	2.31622	28.6602	2.57736	18.7557	2.3165	27.0204	3.92353	55.3437	3.85319	48.3199
2.76809	19.3443	2.08188	32.8628	2.08195	55.3042	2.01069	45.6361	2.12846	28.4793	2.79071	60.9343	2.98067	21.2455	2.31798	28.6295	2.57921	18.6939	2.31821	27.1226	3.92621	55.3178	3.85578	48.207
2.76996	19.3193	2.08314	32.8068	2.0833	55.3175	2.01204	45.6127	2.13006	28.3666	2.7927	61.0068	2.98305	21.2442	2.31949	28.5788	2.58107	18.6664	2.31983	26.9062	3.92902	55.3604	3.8585	48.2411
2.77186	19.1971	2.08479	32.7837	2.08496	55.3549	2.01347	45.6854	2.13144	28.5476	2.7948	60.9927	2.98503	21.0384	2.32129	28.7252	2.58287	18.6618	2.32141	27.0622	3.93169	55.2356	3.86141	48.2041
2.77398	19.2639	2.08601	32.8264	2.08629	55.2812	2.01478	45.6015	2.13303	28.3449	2.79669	61.0853	2.98718	21.1647	2.32279	28.6122	2.5845	18.6285	2.32312	27.1504	3.93455	55.3225	3.86399	48.2284
2.7759	19.2555	2.08787	32.8312	2.08779	55.3625	2.01629	45.7762	2.13437	28.4793	2.79852	61.0377	2.98915	21.1007	2.32449	28.7388	2.58668	18.6034	2.32459	27.0286	3.93718	55.2269	3.86674	48.1028
2.77769	19.1547	2.08894	32.7786	2.08928	55.5071	2.01761	45.857	2.13621	28.4446	2.80063	61.1444	2.99132	21.1176	2.3262	28.5962	2.58817	18.6899	2.32635	26.9563	3.94007	55.2791	3.86946	48.2162
2.77973	19.3956	2.09067	32.8476	2.09081	55.4464	2.01932	45.7333	2.13734	28.4727	2.80265	61.2152	2.99354	21.1325	2.32763	28.6592	2.59014	18.5108	2.32798	27.0083	3.9427	55.2167	3.87233	48.2405
2.78177	19.3131	2.09199	32.8536	2.09212	55.4552	2.02041	45.7582	2.13902	28.5155	2.80445	61.0973	2.99543	21.1428	2.32942	28.6717	2.59201	18.6402	2.32965	26.8453	3.94554	55.2841	3.87482	48.2338
2.78356	19.3821	2.09354	32.7252	2.0937	55.5396	2.02202	45.8321	2.14046	28.4674	2.80658	61.1402	2.99769	21.2704	2.33092	28.6662	2.59365	18.5892	2.33118	26.6316	3.94825	55.2839	3.87772	48.1062
2.78566	19.2935	2.09485	32.5597	2.09501	55.6277	2.02333	45.7787	2.14205	28.5268	2.8085	61.2852	2.99976	21.1682	2.3328	28.617	2.59551	18.5724	2.33283	26.5638	3.95105	55.2612	3.88031	48.1719
2.78758	19.3339	2.09648	32.4856	2.09683	55.5433	2.02482	45.8399	2.14336	28.5733	2.81031	61.3089	3.00178	20.864	2.33422	28.569	2.59756	18.4208	2.33458	26.4792	3.95375	55.322	3.88306	48.2154
2.78939	19.2273	2.09775	32.6201	2.09799	55.5526	2.0261	45.7714	2.14504	28.4862	2.81237	61.3618	3.00382	20.8397	2.33591	28.6323	2.59909	18.4953	2.33606	26.5331	3.95664	55.2296	3.88566	48.1877
2.79146	19.1878	2.09961	32.6051	2.0996	55.5768	2.02769	45.8404	2.14635	28.5257	2.81461	61.348	3.00615	20.7309	2.33761	28.5546	2.60108	18.4843	2.3378	26.4743	3.95935	55.2966	3.88852	48.2472
2.79362	18.7529	2.10069	32.4539	2.10096	55.6305	2.02896	45.8721	2.14817	28.68	2.81618	61.3792	3.00816	20.896	2.33907	28.5242	2.60286	18.3713	2.33933	26.4476	3.96207	55.2241	3.89108	48.0822
2.7952	18.6863	2.10239	32.6079	2.10255	55.6224	2.03069	45.7153	2.14935	28.5424	2.8183	61.3741	3.01024	20.8406	2.34091	28.5668	2.60454	18.3282	2.3411	26.4498	3.96496	55.3575	3.89379	47.299
2.79731	18.6644	2.10371	32.4096	2.10383	55.7529	2.0317	45.9312	2.15105	28.6477	2.82034	61.4019	3.01225	20.7892	2.3424	28.5772	2.60655	18.3624	2.34257	26.4079	3.96778	55.2644	3.89656	47.3179
2.79936	18.6484	2.10524	32.4791	2.10551	55.6412	2.03334	45.9722	2.15247	28.6911	2.82217	61.5297	3.01445	20.8271	2.34422	28.57	2.6083	18.3185	2.34426	26.4581	3.97041	55.3128	3.89931	47.182
2.80115	18.5485	2.1066	32.4814	2.10675	55.7146	2.03466	46.0044	2.15394	28.5761	2.82406	61.4132	3.01675	20.8008	2.34561	28.4973	2.61011	18.3633	2.34607	26.406	3.97316	55.257	3.90193	47.2573
2.80308	18.602	2.10817	32.369	2.10863	55.7121	2.03623	45.9268	2.15541	28.3955	2.82639	61.4358	3.01846	20.7557	2.34733	28.4666	2.61192	18.3248	2.34745	26.3549	3.97616	55.1458	3.90471	47.262
2.80534	18.544	2.10963	32.42	2.10966	55.7751	2.03747	46.0285	2.15694	28.264	2.82798	61.4613	3.02078	20.8395	2.34909	28.0953	2.61371	18.364	2.34921	26.435	3.97882	55.1405	3.9075	47.2613
2.80689	18.51	2.1112	32.4443	2.11133	55.7749	2.03902	45.9159	2.15856	27.9778	2.83014	61.4919	3.02293	20.9157	2.35056	28.1667	2.6156	18.2925	2.35073	26.3543	3.98154	55.0809	3.91018	47.2148
2.80905	18.4976	2.11242	32.4392	2.1127	55.7113	2.04028	45.9399	2.15997	28.0329	2.83213	61.5034	3.02498	20.8806	2.35232	27.9559	2.61742	18.2817	2.35253	26.2359	3.98431	55.0621	3.91295	47.0913
2.81106	18.3417	2.11406	32.3244	2.11433	55.7844	2.04203	46.0995	2.16141	27.9754	2.83399	61.5336	3.02687	20.8335	2.35384	27.7121	2.61908	18.1969	2.35402	26.1679	3.98727	54.9424	3.9156	47.1192
2.81283	18.304	2.11545	32.4501	2.1156	55.8615	2.04303	46.0233	2.16294	27.947	2.83581	61.572	3.02916	20.924	2.35565	27.3809	2.6212	18.2673	2.35572	26.1466	3.98985	54.9999	3.9185	47.1272
2.81474	18.244	2.11697	32.4491	2.1172	55.8846	2.04471	46.0344	2.16451	28.0186	2.83817	61.5958	3.03137	20.9352	2.35703	27.4354	2.62269	18.1777	2.35743	26.1921	3.99265	54.682	3.9211	47.0301
2.817	18.1442	2.1184	32.423	2.11853	55.8066	2.04603	46.0996	2.16587	27.9986	2.83991	61.5872	3.03339	20.6805	2.35883	27.4112	2.62468	18.0137	2.35887	26.1065	3.99536	54.5272	3.92384	46.8837
2.81864	18.1909	2.1198	32.332	2.12029	55.8716	2.04753	46.1341	2.16759	27.9916	2.84185	61.6661	3.03534	20.8599	2.36052	27.2319	2.62654	18.0442	2.36066	26.2763	3.99829	54.2404	3.92651	46.7914
2.82069	18.1741	2.12142	32.4982	2.12138	55.8484	2.04876	46.1996	2.16884	28.0223	2.84385	61.8649	3.03746	20.8069	2.36193	27.2297	2.62819	18.0483	2.36217	26.0385	4.00086	54.2723	3.92932	46.874
2.82269	18.1504	2.1228	32.3012	2.12311	56.1129	2.05038	46.2584	2.1707	28.0256	2.84584	61.7964	3.03983	20.7038	2.36377	27.033	2.63001	18.0963	2.36403	26.0335	4.00377	54.0806	3.9319	46.446
2.82453	18.0476	2.12419	32.0342	2.1245	56.0113	2.05156	46.2342	2.17182	28.0049	2.84769	61.7821	3.04163	20.5905	2.36519	26.9347	2.63206	18.0736	2.36546	25.967	4.0064	54.0757	3.93468	46.1767
2.82643	17.8827	2.1258	32.0383	2.12597	56.0002	2.05332	32.5676	2.17347	27.9887	2.84986	61.8003	3.04384	20.4744	2.36712	26.6636	2.63361	18.0027	2.36714	24.0829	4.00924	53.9711	3.93728	46.0618
2.82871	17.9211	2.12728	31.9287	2.12733	56.0727	2.05442	29.8222	2.17495	28.0207	2.85175	61.7396	3.04591	20.5234	2.3685	26.7384	2.63559	17.9804	2.36885	23.3328	4.01195	53.9416	3.94012	45.124
2.83037	17.895	2.12861	32.0908	2.1289	56.0591	2.05601	27.1818	2.17658	28.1214	2.85366	61.7775	3.04808	20.5658	2.37023	26.6033	2.6374	17.9876	2.3703	23.2504	4.01475	53.8946	3.94268	45.1221
2.83235	17.9502	2.13017	32.0573	2.13026	56.0836	2.05733	24.0406	2.17789	28.1195	2.85561	61.7676	3.05005	20.5712	2.37191	26.7028	2.63903	17.8817	2.37214	23.2263	4.01741	54.0493	3.94547	44.7795
2.83433	17.8917	2.13147	31.8953	2.13195	56.0965	2.05886	23.5491	2.17956	28.0844	2.85773	61.998	3.05224	20.473	2.37335	26.4775	2.64104	17.8527	2.37365	23.1657	4.02026	53.9291	3.94811	44.5701
2.83636	17.9743	2.13323	31.9045	2.13317	56.0425	2.06007	23.4262	2.18087	28.0655	2.85957	61.8842	3.05438	20.513	2.37518	26.455	2.64283	17.755	2.37545	23.0553	4.02295	53.9857	3.95087	44.4442
2.83812	17.9461	2.1345	31.9175	2.13479	56.1071	2.06169	23.1583	2.18265	28.0555	2.86152	61.9618	3.05647	20.5472	2.37666	26.3395	2.64458	17.8739	2.37686	22.9352	4.02582	53.8502	3.95357	44.1665
2.84033	17.8363	2.13606	31.9175	2.13621	56.2009	2.06292	23.0347	2.18384	28.1159	2.86356	62.0114	3.05846	20.6331	2.37856	26.3104	2.64646	17.7445	2.37857	22.857	4.02851	53.707	3.95636	43.8899
2.84206	17.8485	2.13747	31.8873	2.13763	56.1954	2.06471	22.8549	2.18557	28.0612	2.86558	61.9391	3.06054	20.5767	2.37989	26.2567	2.64821	17.7953	2.38034	22.9202	4.03125	53.5534	3.95906	43.8568
2.84409	17.8445	2.139	31.8878	2.13908	56.206	2.06574	22.6033	2.18697	28.12	2.86741	62.0337	3.06295	20.5264	2.38164	26.0299	2.65001	17.7945	2.38178	22.8244	4.03403	53.0338	3.96175	43.807
2.84607	17.8958	2.14031	31.9394	2.14058	56.3	2.06731	22.6454	2.18844	28.0069	2.86946	62.107	3.06472	20.5522	2.38332	25.8986	2.65198	17.7936	2.38356	22.7663	4.03692	53.0243	3.96464	43.7236
2.84807	17.8064	2.14195	31.8638	2.14216	56.2363	2.06865	22.5354	2.18995	28.091	2.8714	62.0831	3.06695	20.5716	2.3848	25.9716	2.65358	17.8221	2.38508	22.7523	4.03961	52.8948	3.96733	43.6831
2.84983	17.888	2.14322	31.8648	2.14357	56.3598	2.07017	22.3754	2.19141	28.2201	2.87324	62.104	3.06906	20.4744	2.38668	25.9436	2.65568	17.789	2.38688	22.8071	4.04227	52.0846	3.96996	43.667
2.85196	17.8135	2.14509	31.8906	2.14492	56.3555	2.07143	22.3423	2.19308	28.0174	2.87549	62.1525	3.07119	20.5663	2.38807	25.8946	2.65719	17.7995	2.38828	22.7908	4.04518	51.9009	3.97267	43.7601
2.85392	17.766	2.14615	31.8671	2.14647	56.3312	2.07307	22.2646	2.19447	28.1133	2.87736	62.1388	3.07314	20.487	2.38999	25.7929	2.65914	17.7287	2.39006	22.8542	4.04806	51.8054	3.97562	43.6681
2.85582	17.8899	2.14781	31.8918	2.14795	56.4248	2.07425	22.246	2.19598	28.1145	2.87915	62.1631	3.07536	20.5419	2.39128	25.8976	2.66107	17.7142	2.39177	22.8425	4.05068	51.5698	3.97814	43.642
2.85768	17.8375	2.14917	31.9076	2.14932	56.3409	2.07598	22.2356	2.19746	28.2836	2.88117	62.1825	3.07754	20.6263	2.39309	25.8042	2.66274	17.8072	2.39317	22.7467	4.05336	51.5085	3.98087	43.5557
2.85975	17.7387	2.15077	31.96	2.15095	56.3712	2.07711	22.1971	2.19903	28.0534	2.88336	62.1873	3.07961	20.3955	2.39481	25.6542	2.66452	17.7692	2.39501	22.8441	4.05639	51.176	3.98353	43.5915
2.86158	17.7268	2.15207	31.893	2.15225	56.3208	2.07855	22.0612	2.20037	28.2013	2.88503	62.2278	3.08155	20.5453	2.39627	25.7639	2.66665	17.8163	2.39643	22.7476	4.05905	51.2522	3.98641	43.6816
2.86362	17.7416	2.15372	31.878	2.15395	56.4408	2.08001	22.008	2.20206	28.2141	2.88718	62.3199	3.08366	20.5644	2.3981	25.8126	2.6681	17.8219	2.39835	22.6599	4.06173	51.0186	3.98889	43.5316
2.86565	17.7569	2.15495	31.891	2.15521	56.4781	2.08156	21.9735	2.20335	28.2353	2.88913	62.2899	3.08607	20.4859	2.39948	25.7585	2.67015	17.8216	2.39974	22.8053	4.06456	50.8944	3.99168	43.5386
2.86749	17.7407	2.15683	31.8946	2.15667	56.5483	2.08281	21.8869	2.20525	28.2178	2.89095	62.3453	3.08786	20.4399	2.40145	25.7248	2.67192	17.7729	2.40147	22.8028	4.06747	50.8441	3.99436	43.605
2.86935	17.8304	2.15784	31.9071	2.15819	56.5743	2.08436	21.4181	2.20632	27.8875	2.89295	62.3666	3.09002	20.5057	2.40276	25.7111	2.67356	17.7759	2.40315	22.8222	4.07007	50.5247	3.99703	43.6366
2.87146	17.7189	2.15955	31.8254	2.15979	56.4434	2.0856	21.3637	2.20805	27.9464	2.89522	62.3942	3.09212	20.559	2.4046	25.6443	2.67554	17.8615	2.40458	22.7677	4.07293	50.277	3.99969	43.4567
2.87344	17.6367	2.16096	31.8901	2.16107	56.5214	2.08726	21.1235	2.20939	27.8221	2.89685	62.3662	3.0943	20.4383	2.4062	25.6665	2.67735	17.8407	2.40643	22.7768	4.0756	49.7466	4.00263	43.4272
2.87521	17.8415	2.16252	31.9176	2.16272	56.6439	2.0885	21.0288	2.21106	27.8612	2.89891	62.3404	3.09626	20.4209	2.40768	25.6359	2.67911	17.7567	2.40791	22.7106	4.0785	49.6391	4.00518	43.4105
2.87731	17.7603	2.16382	31.931	2.16394	56.5786	2.08994	21.0505	2.21239	27.9326	2.90099	62.3801	3.0984	20.5491	2.4095	25.6947	2.68103	17.8336	2.40979	22.7989	4.08111	48.7522	4.00783	43.3439
2.8792	17.7407	2.16539	31.8854	2.16577	56.6685	2.0914	21.003	2.21399	27.8809	2.90282	62.5747	3.10053	20.5252	2.4109	25.7094	2.68274	17.8848	2.41113	22.768	4.084	48.1185	4.01077	43.426
2.88108	17.8024	2.16667	31.9628	2.16689	56.6525	2.09282	20.7415	2.21539	27.9172	2.90466	62.4067	3.10275	20.5018	2.41294	25.6739	2.68454	17.8541	2.41289	22.7408	4.08668	47.7895	4.01348	43.3869
2.88308	17.7178	2.16845	31.8745	2.16857	56.5743	2.09413	20.6788	2.2171	27.8847	2.90698	62.557	3.10466	20.3913	2.41421	25.621	2.68646	17.7639	2.41456	22.6936	4.08943	47.4952	4.01608	43.4756
2.88516	17.7907	2.16961	31.877	2.16993	56.7337	2.09563	20.7535	2.21831	27.8432	2.90869	62.5083	3.10672	20.3832	2.416	25.6287	2.68812	17.8012	2.41603	22.6985	4.09221	47.2837	4.01882	43.5331
2.88683	17.6529	2.17138	31.6902	2.17148	56.8338	2.09695	20.6895	2.22006	27.9362	2.91073	62.6996	3.10913	20.4752	2.41761	25.6299	2.69018	17.7411	2.41791	22.8119	4.09502	47.0042	4.02178	43.481
2.88903	17.7418	2.17267	31.8166	2.17276	56.8167	2.09856	20.5907	2.2215	27.8427	2.91274	62.6826	3.11098	20.3747	2.41912	25.5812	2.69178	17.7615	2.41932	22.7755	4.09769	46.8119	4.02432	43.4142
2.891	17.6893	2.17419	31.6991	2.17443	56.7374	2.0999	20.6472	2.22293	27.9046	2.91471	62.6567	3.11313	20.493	2.42094	25.6986	2.69362	17.906	2.42122	22.709	4.10049	45.2881	4.02704	43.3573
2.89274	17.6579	2.17554	31.6666	2.17565	56.8874	2.10125	20.5855	2.22446	27.9264	2.91648	62.607	3.11521	20.4006	2.42237	25.6338	2.69556	17.7308	2.42252	22.7271	4.10321	45.1209	4.02978	43.3658
2.89472	17.743	2.17705	31.072	2.17758	56.788	2.10273	20.3961	2.22585	27.849	2.91873	62.6832	3.11736	20.5386	2.42435	25.4951	2.69726	17.8091	2.42432	22.8676	4.10604	45.0329	4.03263	43.3952
2.89691	17.6895	2.17849	31.0293	2.17861	56.8259	2.10413	20.229	2.22757	27.8375	2.92063	62.6458	3.11944	20.437	2.4256	25.5938	2.69898	17.7741	2.42606	22.8059	4.10875	44.9786	4.03507	43.5445
2.89858	17.6789	2.18014	30.9464	2.18031	56.9894	2.1055	20.018	2.22895	27.8904	2.92252	62.7697	3.12146	20.451	2.42742	25.5908	2.70117	17.7553	2.4275	22.8591	4.11143	44.7568	4.038	43.5312
2.90072	17.6317	2.18138	30.9338	2.18163	56.8581	2.10693	20.0292	2.23049	27.9203	2.92447	62.861	3.12369	20.401	2.42903	25.4937	2.70257	17.837	2.42934	22.7189	4.11434	44.7924	4.0406	43.4212
2.90265	17.6574	2.18302	30.5259	2.1832	56.9451	2.10832	20.013	2.23195	27.952	2.92652	62.7923	3.12581	20.4035	2.43061	25.5504	2.70465	17.6652	2.43072	22.744	4.11708	44.6951	4.04324	43.5123
2.90444	17.5779	2.18441	30.353	2.1845	57.0347	2.10986	19.9073	2.23353	27.9395	2.9284	62.7858	3.12777	20.2978	2.43233	25.4784	2.70649	17.8362	2.43268	22.7201	4.11984	44.7293	4.04595	43.5596
2.90642	17.5901	2.18583	30.4225	2.18614	57.0009	2.11125	19.9724	2.23485	27.9741	2.93041	62.865	3.12984	20.4438	2.43375	25.4728	2.70809	17.7546	2.434	22.893	4.12255	44.5905	4.04882	43.5235
2.90871	17.5258	2.18734	30.3483	2.18748	56.9834	2.1125	19.9707	2.23655	27.9672	2.93238	62.8708	3.13223	20.3706	2.43577	25.2951	2.71	17.8583	2.43583	22.8299	4.12547	44.4449	4.05136	43.3996
2.91025	17.5228	2.18876	30.2471	2.18921	57.0379	2.11407	19.9899	2.23784	27.8323	2.93434	62.8358	3.13411	20.3081	2.43701	24.829	2.71187	17.8068	2.43744	22.7368	4.12818	44.4835	4.05399	43.5118
2.91236	17.6119	2.19037	30.3055	2.19032	57.1691	2.11542	19.8807	2.23975	27.9301	2.93624	62.8187	3.13622	20.3228	2.4389	24.778	2.7136	17.8682	2.43891	22.7201	4.13094	44.3875	4.0569	43.5801
2.91436	17.4842	2.19176	30.2472	2.19201	57.014	2.1169	19.7076	2.24081	27.8126	2.93831	63.0458	3.13831	20.3905	2.44053	24.8378	2.71559	17.7652	2.44074	22.7066	4.13365	44.4046	4.05962	43.6596
2.91624	17.5726	2.19317	30.1942	2.19334	57.101	2.11824	19.7235	2.24256	27.9683	2.94022	62.9705	3.14047	20.3771	2.44199	24.756	2.71724	17.8436	2.44214	22.7503	4.13663	44.3716	4.06222	43.6097
2.91807	17.5569	2.19468	30.2992	2.19493	57.0934	2.11966	19.7452	2.24392	28.0105	2.94213	62.9324	3.14266	20.3374	2.44376	24.8057	2.71902	17.7504	2.44417	22.7892	4.13927	44.3355	4.06499	43.5423
2.9204	17.5824	2.1962	30.2505	2.19628	57.1315	2.12109	19.7623	2.24552	27.9292	2.94416	62.857	3.1445	20.3738	2.44517	24.7782	2.72096	17.8146	2.44546	22.622	4.14205	44.3215	4.06786	43.6221
2.92196	17.4506	2.19759	30.2071	2.19778	57.1722	2.12262	19.6071	2.24692	28.0039	2.94623	62.9619	3.1468	20.2151	2.44723	24.7228	2.72263	17.9201	2.44723	22.7658	4.14481	44.2558	4.0705	43.6367
2.92407	17.4842	2.19911	30.1767	2.19926	57.1184	2.12379	19.7031	2.24851	27.9797	2.948	63.0446	3.14892	20.1753	2.44849	24.7085	2.72469	17.8862	2.44886	22.764	4.14776	44.2906	4.07326	43.6731
2.9261	17.5155	2.20041	30.1536	2.20081	57.2579	2.12546	19.6521	2.24992	27.858	2.95004	63.0279	3.1509	20.1564	2.45035	24.7269	2.72632	17.8121	2.45035	22.6831	4.15028	44.3409	4.07589	43.5835
2.92796	17.5021	2.20221	30.1206	2.20206	57.2766	2.12679	19.4887	2.25161	27.9532	2.95217	31.5257	3.15291	20.2548	2.45187	24.7742	2.72816	17.7917	2.45218	22.755	4.15315	44.2146	4.07879	43.6985
2.92972	17.5114	2.20341	30.1834	2.20376	57.2395	2.12822	19.5347	2.25282	27.8269	2.95385	30.9922	3.15528	20.2065	2.45343	24.743	2.73003	17.7671	2.45362	22.749	4.15585	43.9572	4.08134	43.5341
2.93201	17.5262	2.20497	30.1369	2.20518	57.4182	2.12954	19.462	2.25454	27.8572	2.956	30.5342	3.15722	20.1826	2.4552	24.7253	2.73183	17.763	2.45558	22.7091	4.15877	43.8028	4.08415	43.4933
2.93379	17.5955	2.20641	30.0815	2.20657	57.2335	2.13102	19.4492	2.25605	27.8419	2.958	30.2695	3.15933	20.1106	2.45664	24.6865	2.73351	17.8362	2.45684	22.8631	4.16129	43.8701	4.08679	43.7176
2.93576	17.5075	2.20799	30.1181	2.20805	57.3484	2.13235	19.421	2.25744	27.9696	2.9598	30.0444	3.16133	20.0798	2.45869	24.6076	2.73573	17.8806	2.45865	22.7081	4.16421	43.8854	4.0895	43.6655
2.93774	17.614	2.20929	30.0902	2.20944	57.4325	2.13406	19.2299	2.259	27.9021	2.96178	28.0559	3.16357	20.1846	2.45989	24.7881	2.73709	17.8046	2.46027	22.8104	4.16689	43.633	4.09222	43.5772
2.93964	17.379	2.2109	30.2259	2.21106	57.3413	2.13515	19.2077	2.26036	27.8867	2.96405	27.7699	3.1658	20.1865	2.46176	24.842	2.73914	17.779	2.46184	22.7473	4.16966	43.7885	4.09497	43.6194
2.94141	17.5266	2.21213	30.0915	2.21249	57.4093	2.13683	19.1412	2.26208	27.7224	2.96568	27.7398	3.16759	19.9248	2.46334	24.7556	2.74103	17.8505	2.46357	22.6327	4.17236	43.7578	4.09758	43.6228
2.9437	17.4648	2.21397	30.0619	2.21391	57.3597	2.13803	19.1336	2.26339	27.5047	2.96776	27.6102	3.16986	19.8691	2.46488	24.7977	2.74265	17.904	2.46499	22.6896	4.17522	43.6966	4.10031	43.6024
2.94551	17.3978	2.21513	30.0491	2.21543	57.4147	2.13957	19.2826	2.26505	27.4843	2.96979	27.5671	3.17196	19.8226	2.4667	24.6985	2.74453	17.8419	2.467	22.5374	4.17786	43.6929	4.10304	43.614
2.94741	17.5158	2.21679	30.0994	2.21689	57.5358	2.14084	19.3027	2.26648	27.4195	2.97166	27.4056	3.17405	19.8209	2.46807	24.7343	2.7464	17.873	2.46824	22.4126	4.18069	43.7456	4.10579	43.6331
2.94934	17.595	2.21811	29.9795	2.21825	57.4049	2.14242	19.228	2.26806	27.4438	2.97356	27.4456	3.17601	19.7911	2.47013	24.4954	2.74805	17.833	2.47013	22.4962	4.18341	43.7493	4.10844	43.5645
2.95142	17.4986	2.2197	30.0952	2.21983	57.4901	2.1437	19.0655	2.26937	27.4306	2.97586	27.3746	3.17833	19.7848	2.47131	24.5409	2.75014	17.7965	2.47177	22.4933	4.18628	43.4318	4.1111	43.5816
2.95321	17.4452	2.221	30.1234	2.22116	57.5298	2.14544	19.2666	2.27102	27.262	2.97752	27.2545	3.18029	19.8522	2.47319	24.5117	2.75182	17.8431	2.47323	22.4063	4.18894	43.4009	4.11403	43.635
2.95529	17.5503	2.22263	30.0609	2.22297	57.5118	2.14645	19.1376	2.27229	27.19	2.97953	26.8672	3.18246	19.6738	2.47483	24.5032	2.75356	17.8356	2.47501	22.5432	4.19172	43.4948	4.11662	43.6638
2.95723	17.5182	2.22392	30.0295	2.22413	57.5334	2.14813	19.2434	2.27422	26.9674	2.98159	26.3969	3.18444	19.7985	2.47635	24.5603	2.75546	17.8904	2.47641	22.4295	4.19455	43.4301	4.11941	43.6603
2.95911	17.4339	2.22572	30.0689	2.22569	57.7257	2.14939	19.1181	2.27534	26.9475	2.98351	26.2293	3.18665	19.7837	2.47809	24.6203	2.7571	17.8879	2.47847	22.2901	4.19732	43.3148	4.12207	43.6538
2.96109	17.5168	2.22682	30.1155	2.22711	57.6522	2.15093	19.1827	2.27709	26.9692	2.98537	26.1856	3.18893	19.7933	2.47948	24.5686	2.75919	17.9026	2.47973	22.344	4.20005	43.3158	4.12497	43.5781
2.96309	17.4856	2.22848	30.0667	2.22869	57.7326	2.1522	19.231	2.27842	26.8655	2.98755	25.9866	3.19071	19.6513	2.4815	24.4703	2.76088	17.9315	2.48158	22.2549	4.20282	43.2502	4.12752	43.5788
2.96495	17.4822	2.22985	30.0593	2.22999	57.6164	2.1538	19.2284	2.27997	26.919	2.98938	25.4937	3.19298	19.687	2.48276	24.5756	2.76266	17.8426	2.48312	22.3416	4.20576	43.1978	4.13031	43.6973
2.96691	17.4637	2.2314	30.1186	2.23165	57.7022	2.15499	19.079	2.28137	26.9062	2.99135	25.4041	3.19508	19.7463	2.48471	24.5104	2.7645	17.8709	2.48466	22.2266	4.20847	43.1484	4.13295	43.6853
2.96898	17.536	2.23275	30.1179	2.23286	57.6808	2.15681	19.1615	2.283	26.7497	2.99328	25.4704	3.19718	19.7075	2.48619	24.5142	2.76631	17.8886	2.48644	22.1808	4.21116	43.1634	4.13578	43.6555
2.97088	17.4243	2.23433	30.0629	2.23476	57.6606	2.15779	19.0543	2.28444	26.7878	2.99539	25.2885	3.19911	19.7247	2.48778	24.4944	2.76803	17.822	2.48789	22.344	4.21394	43.1486	4.13835	43.5925
2.97276	17.5258	2.23564	30.0832	2.23579	57.7788	2.15943	19.0253	2.28608	26.8671	2.99717	25.0577	3.2014	19.6711	2.48946	24.6379	2.7702	17.9109	2.48993	22.2769	4.21693	43.184	4.14117	43.6696
2.97477	17.5216	2.23741	30.0733	2.23744	57.7585	2.16078	18.9447	2.28737	26.8101	2.99926	25.1246	3.20351	19.6708	2.4909	24.4214	2.77165	17.8583	2.49113	22.3047	4.21951	43.078	4.14377	43.6174
2.9767	17.4032	2.23854	30.0713	2.23887	57.8288	2.16232	19.0592	2.289	26.7563	3.00123	25.037	3.20556	19.5734	2.49298	24.5676	2.77361	17.8938	2.49299	22.3397	4.22228	43.2189	4.14655	43.6171
2.97861	17.4143	2.24017	30.0672	2.24047	57.924	2.16353	18.964	2.29048	26.7707	3.00315	24.9802	3.20752	19.2638	2.49421	24.5046	2.77551	17.8121	2.49458	22.2067	4.22502	43.1462	4.14916	43.5941
2.98071	17.4634	2.24164	30.053	2.24173	57.875	2.16513	18.9264	2.29197	26.7338	3.00503	24.9332	3.20971	19.1864	2.49609	24.4426	2.77715	17.9166	2.49611	22.2885	4.22798	43.0314	4.15197	43.6841
2.98259	17.4911	2.24312	30.0371	2.24336	57.8705	2.16628	18.9737	2.29347	26.7109	3.00715	24.9639	3.21207	19.1383	2.4976	24.5076	2.77901	17.7753	2.49792	22.2576	4.23054	42.9526	4.15463	43.6791
2.98442	17.5148	2.2445	30.1428	2.24458	57.8641	2.16808	18.9692	2.29484	26.529	3.00912	24.9355	3.21381	19.0979	2.49917	24.5445	2.78099	17.8921	2.49931	22.3023	4.23336	42.9303	4.15734	43.5413
2.98645	17.4702	2.24599	30.1566	2.24642	57.8285	2.16914	18.9709	2.29665	26.6357	3.01093	24.8492	3.21601	19.1107	2.50092	24.3239	2.78258	17.8105	2.50137	22.3292	4.23605	42.858	4.1601	43.6255
2.98854	17.5576	2.24747	30.086	2.24752	57.9744	2.17084	18.9802	2.2979	26.4788	3.01305	24.8444	3.2182	19.045	2.50239	24.4368	2.7846	17.8983	2.50254	22.2431	4.2389	42.7555	4.16289	43.6512
2.99025	17.5053	2.24902	30.1558	2.24932	57.97	2.17211	19.0199	2.2995	26.4424	3.01498	24.8802	3.22024	18.8683	2.50439	24.4525	2.78635	17.8962	2.50443	22.3249	4.2415	42.6213	4.16551	43.6611
2.99234	17.3604	2.25031	30.1417	2.25059	58.1057	2.17362	19.0533	2.30095	26.4349	3.01683	24.873	3.22221	18.985	2.50563	24.4845	2.78809	17.8323	2.50607	22.3393	4.24444	42.7039	4.16825	43.6504
2.99431	17.4673	2.25191	30.0684	2.25215	57.9728	2.17485	18.9379	2.30258	26.3328	3.01892	24.8785	3.22439	18.9751	2.50749	24.4467	2.79002	17.7601	2.50757	22.2874	4.24707	42.6284	4.17112	43.5969
2.99613	17.4665	2.25338	30.1351	2.25344	58.0088	2.17641	18.9706	2.3039	26.3741	3.02099	24.9066	3.22661	18.9001	2.50902	24.2613	2.79166	17.9041	2.50934	22.309	4.24981	42.615	4.17372	43.5729
2.9981	17.4542	2.25479	30.1648	2.25502	58.0732	2.17761	19.0404	2.30555	26.3196	3.02268	24.827	3.2287	18.8639	2.51071	24.4687	2.79368	17.8933	2.51071	22.4242	4.25262	42.5329	4.17644	43.5228
3.00025	17.4104	2.25628	30.1345	2.25634	58.0233	2.17943	18.9334	2.30682	26.3225	3.02481	24.8098	3.23062	18.7985	2.51232	24.3949	2.79545	17.8975	2.51274	22.3864	4.25545	42.4993	4.17915	43.6414
3.00191	17.4682	2.25768	30.1606	2.25814	58.2057	2.18053	19.0221	2.3087	26.3015	3.02684	24.8439	3.23273	18.8002	2.51379	24.4258	2.79719	17.9144	2.51401	22.2493	4.25809	42.6186	4.18205	43.5755
3.00399	17.4811	2.2593	30.0627	2.25927	58.1077	2.18208	19.0496	2.30987	25.3576	3.02864	24.9379	3.23516	18.8678	2.51582	24.4263	2.79908	17.8017	2.51594	22.3867	4.26089	42.5338	4.18454	43.7154
3.00609	17.5105	2.26069	29.9632	2.26098	58.1554	2.18343	18.931	2.31159	25.016	3.03064	24.9345	3.23696	18.7905	2.51706	24.3819	2.80085	17.9458	2.51745	22.2978	4.26367	42.6589	4.18733	43.6483
3.00782	17.5202	2.26212	30.1595	2.26231	58.1861	2.18492	19.0204	2.31294	25.0797	3.03289	24.8489	3.23912	18.7752	2.51896	24.3661	2.80255	17.9769	2.519	22.226	4.26652	42.592	4.19002	43.7007
3.00975	17.529	2.26362	30.1421	2.26378	58.1756	2.18618	18.9742	2.31452	24.9017	3.0345	24.9041	3.24123	18.8179	2.52048	24.3724	2.80473	17.8176	2.52071	22.3256	4.26921	42.6149	4.19275	43.7442
3.012	17.5171	2.26514	30.0904	2.26521	58.3416	2.18778	18.9981	2.31591	24.8719	3.03663	24.844	3.24336	18.745	2.52212	24.5235	2.80618	17.8636	2.52214	22.353	4.27196	42.5338	4.19529	43.6566
3.01361	17.5428	2.26648	29.946	2.26674	58.2304	2.18899	19.1007	2.31747	24.8671	3.03862	24.7205	3.2454	18.7942	2.52379	24.4375	2.80812	17.8552	2.52422	22.2558	4.27483	42.394	4.19819	43.6002
3.01571	17.4099	2.26808	29.9393	2.26821	58.2084	2.19072	19.0265	2.31898	24.826	3.04051	24.7464	3.24749	18.796	2.52524	24.4776	2.81001	17.8047	2.52545	22.3088	4.27761	42.2976	4.2008	43.6433
3.01773	17.4887	2.26939	29.9246	2.26976	58.2895	2.19188	19.022	2.32057	24.6661	3.04236	24.8179	3.2497	18.843	2.52722	24.4279	2.81168	17.9439	2.52732	22.4071	4.28036	42.2916	4.2035	43.5409
3.01953	17.5199	2.27118	30.0015	2.27104	58.2429	2.19336	19.0787	2.32188	24.7362	3.04472	24.6939	3.25178	18.813	2.52856	24.4501	2.81353	17.8436	2.52884	22.285	4.28302	42.1967	4.20627	43.636
3.02142	17.4655	2.27232	29.8887	2.27263	58.3953	2.19475	19.1085	2.32348	24.8456	3.04637	24.802	3.25376	18.52	2.53039	24.4628	2.8155	17.9242	2.5304	22.2659	4.28596	42.3187	4.20906	43.611
3.02374	17.4425	2.27391	29.8859	2.27407	58.3554	2.19626	19.0071	2.32502	24.7097	3.04839	24.6165	3.25586	18.5382	2.53191	24.4628	2.81711	17.8153	2.53218	22.244	4.28875	42.2719	4.21167	43.6258
3.02536	17.4073	2.2753	29.9765	2.27556	58.3289	2.19759	19.1714	2.32643	24.6059	3.05038	24.7543	3.2583	18.4973	2.53355	24.4882	2.81901	17.7906	2.53363	22.2835	4.29142	42.3265	4.21437	43.5219
3.02739	17.3301	2.27693	29.937	2.27699	58.4167	2.19905	19.119	2.32802	24.543	3.05235	24.5867	3.26002	18.3676	2.53518	24.3787	2.8209	17.8647	2.53563	22.4225	4.2941	42.2435	4.21729	43.6885
3.02939	17.2433	2.2782	30.0202	2.27838	58.4519	2.20032	19.1275	2.32933	24.4357	3.05417	24.6286	3.26227	18.4207	2.53672	24.2314	2.82258	17.8336	2.53687	22.1939	4.29712	42.2546	4.21994	43.5699
3.03129	17.1296	2.27983	29.8109	2.28005	58.4832	2.20201	19.0912	2.33112	24.4944	3.0564	24.6963	3.26436	18.354	2.53869	24.1132	2.82454	17.9288	2.53872	22.3007	4.29975	42.1095	4.2226	43.583
3.03313	17.2395	2.28111	29.7667	2.2814	58.4375	2.20326	19.1486	2.33241	24.4432	3.05824	24.7085	3.2665	18.3832	2.53997	24.1744	2.82621	17.8814	2.54026	22.2772	4.30248	42.0152	4.22533	43.6189
3.0354	17.1322	2.28296	29.4293	2.28283	58.4293	2.20464	19.0922	2.33395	24.4535	3.06013	24.7668	3.26846	18.3018	2.54176	23.8952	2.82813	17.9383	2.54193	22.2455	4.30528	42.1329	4.22824	43.6688
3.03709	17.1397	2.284	29.3352	2.28436	58.5253	2.20615	19.1701	2.33543	24.4256	3.06217	24.6789	3.27055	18.3238	2.54334	23.9939	2.82991	17.8687	2.54356	22.3851	4.30814	42.019	4.23078	43.6031
3.03907	17.125	2.28568	29.3104	2.28589	58.5028	2.2076	19.079	2.3371	24.3561	3.06416	24.703	3.27288	18.3077	2.54498	23.9107	2.83172	17.8678	2.54503	22.3116	4.31071	42.0493	4.23353	43.5819
3.04111	17.1707	2.28706	29.0421	2.28722	58.5576	2.20892	19.0644	2.33838	24.4581	3.06598	24.5387	3.2749	18.2921	2.54664	23.9036	2.83358	17.8508	2.54706	22.3691	4.3136	42.0496	4.23618	43.4858
3.04302	17.001	2.28863	28.8204	2.28881	58.5398	2.2104	19.216	2.34004	24.3735	3.06804	24.689	3.27682	18.2593	2.54812	23.9546	2.83536	17.845	2.54831	22.3964	4.31631	42.1671	4.239	43.5324
3.04486	17.0846	2.28992	28.6704	2.29007	58.5903	2.21169	19.151	2.34134	24.3797	3.07008	24.6568	3.27886	18.2327	2.55007	23.8261	2.83704	17.8385	2.5502	22.3373	4.31909	42.1287	4.24151	43.5241
3.04701	17.1294	2.2916	28.5548	2.29184	58.5829	2.21323	19.2017	2.34319	24.3269	3.07202	24.6756	3.28136	18.3353	2.55141	23.9404	2.83924	17.9015	2.55173	22.4064	4.32177	42.1301	4.24441	43.6902
3.04883	16.8849	2.29282	28.496	2.2931	58.6672	2.21469	19.1873	2.34431	24.2899	3.07387	24.6431	3.28321	18.3249	2.55314	23.8414	2.84071	17.8761	2.55335	22.3406	4.32469	42.1459	4.24698	43.5536
3.0508	16.9966	2.29463	28.4819	2.29468	58.6065	2.216	19.1103	2.34604	24.1985	3.07595	24.5983	3.28531	18.2935	2.55479	23.8172	2.84264	17.8943	2.55502	22.3955	4.32733	42.0927	4.24966	43.5131
3.05271	16.9739	2.29574	28.4951	2.29606	58.6636	2.2175	19.0762	2.34746	24.1932	3.07786	24.6486	3.28734	18.2437	2.55645	23.7972	2.84452	17.8742	2.55647	22.3568	4.33002	42.2026	4.25243	43.5854
3.05478	16.7513	2.29742	28.1558	2.29763	58.5994	2.21889	19.2553	2.349	24.0549	3.0798	24.6691	3.28962	18.2548	2.55803	23.7678	2.84617	17.7885	2.55846	22.3587	4.33292	42.2055	4.25521	43.6162
3.05654	16.7304	2.29877	28.0889	2.29893	58.6945	2.22027	19.1531	2.3504	23.9361	3.08196	24.7376	3.29168	18.2383	2.55957	23.68	2.84806	17.8486	2.5598	22.4234	4.33571	42.0397	4.25781	43.6142
3.05866	16.7316	2.30033	28.1774	2.30056	58.8168	2.22169	19.2261	2.35195	23.5386	3.0838	24.6916	3.29362	18.2346	2.56149	23.7242	2.85011	17.8408	2.56164	22.4014	4.33835	42.1311	4.26055	43.5347
3.06057	16.729	2.30165	28.171	2.30182	58.7419	2.22309	19.251	2.35344	23.3843	3.08563	24.595	3.29586	18.1081	2.56281	23.6557	2.85159	17.7893	2.56315	22.4147	4.34115	42.219	4.26336	43.6173
3.06249	16.6524	2.30327	27.8885	2.30366	58.7826	2.22458	19.2088	2.35506	23.2392	3.08774	24.6531	3.29803	18.1326	2.56465	23.7192	2.85358	17.7565	2.56478	22.3356	4.34398	42.2461	4.26609	43.6539
3.06436	16.6635	2.30464	27.9257	2.30476	58.7865	2.22604	19.1379	2.3564	23.094	3.08986	24.6193	3.29999	18.0706	2.5662	23.5771	2.8554	17.7507	2.56644	22.4017	4.34673	42.1779	4.26875	43.5645
3.06644	16.492	2.30631	27.9765	2.30638	58.8668	2.22726	19.2101	2.35799	23.0672	3.09152	24.7052	3.30198	18.0166	2.56788	23.5722	2.8571	17.6134	2.56794	22.3654	4.34946	42.2228	4.27149	43.5532
3.06836	16.5717	2.30747	27.8682	2.30777	58.8953	2.22882	19.2416	2.35952	22.885	3.09369	24.6958	3.3044	18.0304	2.56945	23.4988	2.85903	17.4413	2.56995	22.4791	4.35216	42.1859	4.27441	43.6426
3.07024	16.5635	2.30914	27.8964	2.30935	58.9538	2.23021	19.2399	2.3609	22.8609	3.09565	24.6369	3.30633	18.1748	2.57102	23.4352	2.86081	17.2992	2.57121	22.3865	4.35511	42.2359	4.27695	43.6911
3.0723	16.4681	2.31053	27.8356	2.31067	58.8261	2.23163	19.2685	2.36253	22.524	3.09749	24.791	3.30847	18.2037	2.57292	23.3877	2.86262	17.1852	2.573	22.2552	4.35777	42.2642	4.27976	43.697
3.0742	16.4156	2.312	27.8317	2.31229	59.0028	2.233	19.1744	2.36387	22.3163	3.09947	24.7317	3.3105	18.0206	2.57428	23.34	2.86444	17.1707	2.57458	22.3133	4.3606	42.1814	4.28241	43.5523
3.07606	16.3363	2.31347	27.9076	2.31352	58.8381	2.23445	19.3393	2.36571	22.2426	3.10176	24.6838	3.31265	18.1875	2.57609	23.3349	2.86625	17.1071	2.57621	22.44	4.3633	42.274	4.28518	43.6408
3.07816	16.3056	2.31493	27.8794	2.31538	58.9056	2.23579	19.2373	2.36686	22.2402	3.10329	24.8158	3.31477	18.1211	2.57763	23.46	2.86805	17.0707	2.57787	22.448	4.36625	42.1695	4.28783	43.5961
3.08009	16.2822	2.31642	27.7972	2.31647	58.9179	2.23745	19.1774	2.36851	22.3106	3.10548	24.7997	3.31678	18.077	2.5793	23.2987	2.86995	17.0042	2.57936	22.4276	4.3689	42.2454	4.29059	43.6094
3.0819	16.238	2.31795	27.8018	2.31809	59.0484	2.23856	19.3142	2.36992	22.2135	3.10752	24.6859	3.31901	18.0132	2.58088	23.3243	2.87156	17.0811	2.58131	22.3215	4.37169	42.2475	4.29317	43.5604
3.08396	16.1113	2.31922	27.84	2.31953	58.9852	2.24013	19.2492	2.37159	22.2773	3.10933	24.6596	3.32111	17.9556	2.58249	23.339	2.87372	16.9757	2.58265	22.3827	4.37438	42.2517	4.2959	43.5733
3.08596	16.1876	2.32082	27.897	2.32108	59.061	2.24154	19.3126	2.37289	22.223	3.11117	24.7327	3.32309	17.8985	2.58438	23.2588	2.87523	16.9947	2.58439	22.3745	4.37734	42.2801	4.29861	43.6549
3.08776	16.1445	2.32234	27.7909	2.3224	58.9828	2.24301	19.3332	2.37453	22.2819	3.11347	24.7364	3.32514	18.0003	2.58571	23.3238	2.87714	16.9242	2.58603	22.3994	4.37993	42.268	4.3014	43.6294
3.0898	16.2154	2.32371	27.8794	2.32397	59.0247	2.24429	19.2452	2.3759	22.3489	3.1152	24.7503	3.32751	17.9489	2.58749	23.244	2.87904	16.9834	2.58768	22.337	4.38277	42.2608	4.30399	43.2964
3.09189	16.3137	2.32525	27.7714	2.32533	59.1268	2.24582	19.2565	2.3777	22.1644	3.11726	24.6748	3.32943	17.9782	2.58904	23.2165	2.88068	16.9228	2.58928	22.4367	4.3855	42.2452	4.30674	43.3113
3.09357	16.224	2.3266	27.8748	2.32703	59.045	2.24712	19.2014	2.37881	22.2499	3.11923	24.7948	3.33153	17.9811	2.59079	23.2143	2.88256	16.9662	2.59081	22.5324	4.38841	42.1978	4.30948	43.3377
3.09574	16.1592	2.32828	27.7865	2.3282	59.16	2.2488	19.2623	2.38056	22.2386	3.12112	24.8384	3.33358	17.9705	2.5923	23.118	2.88463	16.8794	2.59274	22.3936	4.39095	42.3789	4.31223	43.2342
3.09765	16.1148	2.32959	27.7929	2.32986	59.1227	2.24987	19.3261	2.38197	22.1929	3.12294	24.7983	3.33576	17.8983	2.59392	23.0038	2.88608	17.008	2.59406	22.5056	4.39384	42.3479	4.31498	43.2299
3.09945	16.1585	2.33109	27.8347	2.33127	59.1843	2.25152	19.3252	2.38347	22.1884	3.12527	24.7991	3.33791	17.7991	2.59581	22.8015	2.8881	16.9803	2.59588	22.4967	4.39652	42.2149	4.31758	43.0493
3.10144	16.141	2.33256	27.7956	2.33275	59.2236	2.25284	19.3313	2.38494	22.1042	3.12707	24.8017	3.3398	17.9328	2.59714	22.9012	2.88989	16.8684	2.59745	22.465	4.39936	42.2435	4.32049	43.0256
3.1037	16.1796	2.33407	27.812	2.33415	59.3045	2.25435	19.2561	2.38646	22.141	3.12899	24.7414	3.34201	17.863	2.59893	22.8734	2.89158	16.9961	2.59911	22.4171	4.40196	42.2315	4.3232	43.0614
3.10527	16.2181	2.3354	27.7479	2.33565	59.3177	2.25561	19.3155	2.38797	22.2138	3.13093	24.7401	3.34426	17.8633	2.60051	22.8152	2.89358	16.8551	2.60069	22.3589	4.4049	42.3876	4.32588	42.5443
3.1074	16.0662	2.33704	27.8112	2.33712	59.286	2.25715	19.2584	2.38953	22.1486	3.13304	24.793	3.34622	17.8147	2.60218	22.7444	2.8953	16.8785	2.60226	22.5227	4.40754	42.3066	4.32852	42.6004
3.10937	16.2764	2.33828	27.7756	2.3387	59.183	2.2584	19.4395	2.39089	22.1611	3.13484	24.7778	3.3482	17.822	2.60374	22.7108	2.89711	16.8832	2.60416	22.5693	4.4103	42.3592	4.33144	42.4513
3.11116	16.1736	2.34015	27.7697	2.33999	59.3714	2.26019	19.3132	2.39248	22.3045	3.13692	24.6634	3.35053	17.9252	2.60537	22.464	2.89891	16.9143	2.60552	22.4049	4.41309	42.2596	4.33406	42.5071
3.11311	16.1582	2.34125	27.8092	2.34157	59.2285	2.26122	19.2691	2.39403	22.2361	3.13889	24.7827	3.35256	17.9722	2.60714	22.3297	2.90076	16.9386	2.60733	22.4855	4.4159	42.2307	4.33677	42.4185
3.11541	16.1231	2.34288	27.8457	2.34306	59.3649	2.26287	19.275	2.39539	22.2356	3.1408	24.7597	3.35465	17.8084	2.60862	22.2979	2.90257	16.998	2.60888	22.4015	4.41854	42.3654	4.33943	42.5781
3.11697	16.1215	2.34425	27.7722	2.34443	59.3621	2.26418	19.2924	2.39701	22.192	3.14278	24.753	3.35664	17.8032	2.61034	22.3296	2.90447	16.8432	2.61054	22.4785	4.42136	42.3693	4.34228	42.4814
3.11904	16.1088	2.34583	27.7936	2.34595	59.4042	2.26568	19.288	2.39837	22.2002	3.1448	24.9043	3.35881	17.8299	2.61191	22.3751	2.90609	16.9259	2.61212	22.5244	4.42418	42.3196	4.34479	42.4729
3.12109	16.1515	2.3471	27.7898	2.34734	59.3432	2.26693	19.333	2.40021	22.2425	3.14672	24.8326	3.36109	17.8522	2.61362	22.3258	2.90824	16.9945	2.61373	22.4601	4.42697	42.3383	4.3476	42.503
3.1229	16.2211	2.34879	27.8231	2.34902	59.4485	2.26855	19.3049	2.40134	22.2202	3.14863	24.8166	3.36291	17.683	2.61513	22.2551	2.90979	16.8972	2.61563	22.5636	4.42965	42.5196	4.35026	42.4528
3.12473	16.1398	2.35002	27.7902	2.35032	59.3518	2.26974	19.3833	2.40302	22.197	3.15079	24.8098	3.36514	17.8407	2.61682	22.315	2.91167	16.9295	2.61694	22.4527	4.43246	42.376	4.35288	42.5133
3.12705	16.3024	2.3519	27.8168	2.35178	59.5068	2.27157	19.3792	2.40444	22.3051	3.15269	24.9244	3.36727	17.808	2.61862	22.2603	2.91354	16.7702	2.61874	22.5293	4.43536	42.3626	4.35564	42.379
3.12868	16.1967	2.35293	27.7309	2.35325	59.4826	2.27255	19.4098	2.40602	22.2196	3.15451	24.8558	3.36935	17.7696	2.62003	22.2883	2.91525	16.8085	2.62029	22.447	4.43802	42.4112	4.35845	42.4303
3.13077	16.2429	2.35464	27.7237	2.35482	59.4487	2.27417	19.3375	2.40738	22.2027	3.15654	24.8369	3.37137	17.8658	2.62178	22.2859	2.91703	16.8781	2.62202	22.448	4.44081	42.5233	4.3611	42.4024
3.13274	16.2023	2.35594	27.7555	2.35615	59.5925	2.27549	19.3294	2.40906	22.243	3.15859	24.831	3.37359	17.7092	2.62335	22.2857	2.9192	16.9511	2.62354	22.5271	4.44357	42.2705	4.36377	42.4189
3.13463	16.1296	2.35759	27.7949	2.35772	59.5134	2.27707	19.3584	2.41035	22.1922	3.16043	24.8546	3.37566	17.7787	2.62504	22.1805	2.92062	16.8876	2.62516	22.4572	4.44652	42.3466	4.36662	42.3632
3.13641	16.1535	2.35886	27.7951	2.35904	59.589	2.27828	19.348	2.41218	22.2539	3.16255	24.9036	3.37779	17.7367	2.62661	22.124	2.92263	16.8664	2.62706	22.4814	4.44915	42.3848	4.36933	42.4004
3.13873	16.1576	2.36046	27.6669	2.36085	59.594	2.27986	19.3677	2.4133	22.2662	3.16449	24.9196	3.37975	17.5196	2.62826	22.0737	2.92443	16.8613	2.62838	22.4309	4.45191	42.3321	4.37201	42.3297
3.14049	16.0896	2.36175	27.8044	2.36197	59.5705	2.28109	19.3704	2.415	22.3743	3.16631	24.8752	3.3819	17.3901	2.63	22.1717	2.92609	16.6867	2.63017	22.501	4.45468	42.4581	4.37468	42.3323
3.1424	16.11	2.36356	27.7828	2.36355	59.6094	2.28289	19.403	2.41648	22.2525	3.16832	24.9454	3.38426	17.4774	2.63149	22.1868	2.92807	16.7625	2.63174	22.587	4.45762	42.4641	4.37764	42.3157
3.14441	16.1156	2.36463	27.702	2.36499	59.5835	2.28389	19.2454	2.41798	22.3227	3.17057	24.9737	3.38599	17.5095	2.63314	22.1404	2.9299	16.7617	2.63341	22.6126	4.46019	42.343	4.38019	42.3248
3.14637	16.1367	2.36639	27.806	2.36657	59.5532	2.28548	19.3067	2.41945	22.3089	3.17218	25.009	3.38826	17.4266	2.6348	22.1874	2.93159	16.7079	2.63499	22.4176	4.46299	42.2493	4.38293	42.3276
3.14819	16.1618	2.36773	27.866	2.36784	59.7222	2.28684	19.3921	2.42094	22.2684	3.17426	24.9197	3.39037	17.4512	2.63652	22.1699	2.93354	16.6518	2.63661	22.4909	4.4657	42.1444	4.38564	42.2378
3.15036	16.1696	2.36925	27.74	2.36954	59.7017	2.28838	19.3875	2.42253	22.3429	3.17631	24.9784	3.3925	17.5038	2.63802	22.233	2.93523	16.7348	2.6384	22.6116	4.46861	42.2309	4.38853	42.2935
3.1522	16.0964	2.37061	27.8249	2.37073	59.7262	2.2896	19.3838	2.42399	22.4182	3.17818	24.8978	3.39444	17.3644	2.6397	22.1673	2.93712	16.6811	2.63986	22.5657	4.47118	42.2909	4.391	42.2571
3.15411	16.0792	2.37214	27.7761	2.37255	59.6978	2.29124	19.5058	2.42544	22.3748	3.18002	24.8413	3.39667	17.4578	2.64144	22.1383	2.93895	16.742	2.64159	22.5969	4.47402	42.1727	4.39384	42.1888
3.15607	16.1563	2.37353	27.659	2.37368	59.7226	2.2924	19.4959	2.42698	22.3361	3.18234	24.8754	3.39878	17.3841	2.64295	22.1978	2.94058	16.8034	2.64315	22.5126	4.47672	42.1021	4.39644	42.1945
3.15815	16.1528	2.37524	27.6749	2.37534	59.7501	2.29411	19.5805	2.42853	22.4089	3.18397	25.0188	3.40086	17.3529	2.64467	22.2082	2.94268	16.7333	2.64485	22.5309	4.47951	42.2959	4.39922	42.2394
3.15994	16.1917	2.37644	27.4738	2.3767	59.628	2.29529	19.4783	2.42988	22.362	3.18603	24.8893	3.40279	17.4665	2.64623	22.2025	2.94428	16.7448	2.64636	22.5748	4.48218	42.3053	4.40179	42.1708
3.16198	16.1469	2.37812	27.6715	2.37828	59.8649	2.29677	19.614	2.43156	22.4459	3.18812	24.9286	3.40499	17.4547	2.64793	22.2121	2.9462	16.6879	2.64806	22.5787	4.48514	42.2496	4.40469	42.1928
3.16391	16.1034	2.37945	27.5279	2.37955	59.7643	2.29817	19.4589	2.43283	22.4768	3.18999	24.8838	3.40735	17.3705	2.64945	22.2535	2.94806	16.6045	2.64987	22.4762	4.48773	42.1282	4.40725	42.0821
3.16589	16.1606	2.38093	27.5878	2.38122	59.7947	2.29969	19.5587	2.43476	22.3964	3.19181	25.0252	3.40911	17.4394	2.65113	22.1684	2.94976	16.6747	2.65126	22.5751	4.49044	42.2576	4.40996	42.1431
3.16779	16.1839	2.38238	27.4747	2.38251	59.8767	2.30094	19.4851	2.43585	22.5705	3.19408	24.9786	3.41132	17.4363	2.65287	22.1213	2.95148	16.7151	2.65303	22.6365	4.49334	42.2541	4.41277	42.1187
3.16981	16.1824	2.38384	27.424	2.3843	59.8796	2.30249	19.5085	2.43756	22.5463	3.19587	24.9747	3.41342	17.3629	2.65439	22.2054	2.95369	16.5548	2.65459	22.5829	4.49616	42.1901	4.41549	42.1862
3.17161	16.2321	2.38543	27.5894	2.38538	59.9063	2.30378	19.5505	2.43892	22.505	3.19785	24.9232	3.41562	17.3646	2.65609	22.1851	2.95513	16.7312	2.65628	22.5361	4.4988	42.124	4.41811	42.0806
3.17358	16.1591	2.38685	27.5506	2.38707	59.8985	2.30547	19.5099	2.44054	22.4848	3.19982	25.0185	3.41759	17.3953	2.65765	22.1763	2.95717	16.6058	2.65784	22.5555	4.50157	42.1189	4.42087	42.0161
3.17575	16.2161	2.3882	27.5041	2.38845	59.9905	2.30664	19.6092	2.44187	22.5053	3.20181	24.9629	3.41969	17.3293	2.65938	22.2486	2.95894	16.5986	2.65949	22.5886	4.50445	42.1292	4.42374	42.0786
3.17757	16.1185	2.38977	27.5706	2.38996	59.8729	2.30809	19.5356	2.44354	22.474	3.20362	24.9007	3.42184	17.4461	2.66086	22.2116	2.96059	16.635	2.66125	22.5738	4.50723	42.0793	4.42637	41.5678
3.1794	16.1501	2.39125	27.5661	2.39136	59.9021	2.30953	19.5029	2.4449	22.5207	3.20581	24.9615	3.42402	17.3188	2.66258	22.1028	2.96256	16.6358	2.66272	22.6449	4.50993	42.145	4.42907	40.8835
3.18142	16.1489	2.39264	27.4398	2.39291	59.9039	2.31098	19.6126	2.44666	22.522	3.20772	24.9497	3.42595	17.3738	2.6643	22.1699	2.96444	16.5453	2.66439	22.5586	4.51268	42.1393	4.43183	40.8848
3.18342	16.216	2.39422	27.5536	2.39426	59.9175	2.31229	19.5206	2.44783	22.4305	3.20966	24.9876	3.42805	17.4451	2.66582	22.2439	2.96609	16.5716	2.66605	22.534	4.51564	42.1733	4.43469	40.9771
3.18527	16.1528	2.39552	27.5015	2.39595	60.1121	2.31385	19.5441	2.44956	22.5066	3.21156	24.936	3.43047	17.4028	2.6675	22.295	2.96805	16.6489	2.66775	22.538	4.5183	42.0819	4.43714	40.9752
3.1874	16.1272	2.39727	27.5271	2.39711	60.0744	2.31512	19.6364	2.45093	22.5043	3.21368	24.8093	3.43227	17.2883	2.66906	22.141	2.96978	16.6095	2.66926	22.5568	4.5211	42.1509	4.44002	41.115
3.18927	16.1532	2.39849	27.5034	2.39876	60.0111	2.31671	19.52	2.4525	22.4986	3.21558	24.8209	3.43444	17.3299	2.67085	22.2492	2.97156	16.6339	2.67093	22.6815	4.52381	42.2108	4.44267	41.1012
3.19108	16.1955	2.39997	27.516	2.40023	60.0543	2.31803	19.5713	2.45394	22.615	3.21748	24.8034	3.43652	17.3559	2.67229	22.0787	2.97355	16.5106	2.67269	22.5012	4.52671	42.108	4.44545	41.0086
3.19316	16.0885	2.4015	27.4388	2.40167	60.0859	2.31935	19.6122	2.45538	22.5005	3.21955	24.8819	3.43872	17.2697	2.67399	22.1718	2.97514	16.4003	2.67418	22.6044	4.52943	42.1489	4.44803	41.1104
3.19524	16.0262	2.40309	27.3678	2.40312	60.1333	2.32087	19.6126	2.45706	22.61	3.22151	24.831	3.44074	17.3399	2.67567	22.0634	2.97722	16.5207	2.67591	22.5644	4.53216	42.1249	4.45085	41.1801
3.1969	16.1598	2.40435	27.4591	2.40458	60.0745	2.32234	19.5745	2.45842	22.5309	3.22336	24.8556	3.44277	17.3135	2.67725	22.0852	2.97879	16.3983	2.67747	22.542	4.53484	42.1203	4.45347	41.005
3.19901	16.0849	2.40597	27.3879	2.40612	60.078	2.32366	19.5933	2.45992	22.5346	3.2254	24.8191	3.44501	17.3009	2.67891	22.0427	2.98072	16.4718	2.67917	22.5554	4.53777	42.121	4.45616	41.0889
3.20104	16.0176	2.40718	27.4262	2.40759	60.2578	2.32513	19.5869	2.4615	22.567	3.2275	24.8504	3.4471	17.3405	2.68055	22.0955	2.98262	16.3887	2.68068	22.5386	4.54042	42.1339	4.45891	40.998
3.20283	16.009	2.409	27.3867	2.40894	60.2217	2.32648	19.6391	2.46305	22.6967	3.2292	24.4807	3.44903	17.3335	2.68226	22.0147	2.98432	16.419	2.68236	22.5557	4.5432	42.1018	4.4617	41.1641
3.20475	15.9294	2.41016	27.4049	2.41052	60.1337	2.32801	19.581	2.46436	22.62	3.23137	24.4912	3.45112	17.2655	2.68371	22.0257	2.98601	16.416	2.68411	22.6775	4.54594	42.0603	4.4643	41.0474
3.207	15.9358	2.41187	27.4124	2.41197	60.2237	2.32942	19.6364	2.46604	22.6078	3.23334	24.3932	3.45355	17.3453	2.68543	22.0334	2.98816	16.4432	2.68562	22.6079	4.54877	41.997	4.46702	41.0901
3.2086	15.8665	2.4132	27.3727	2.41335	60.2284	2.3307	19.6264	2.46729	22.4859	3.23513	24.2113	3.4554	17.2859	2.68706	22.1773	2.98965	16.4067	2.68733	22.6043	4.55139	42.0364	4.46987	41.0786
3.21077	15.9206	2.41477	27.2795	2.41492	60.2348	2.33225	19.6642	2.46922	22.6046	3.23719	24.3221	3.45748	17.3407	2.68876	22.0778	2.9917	16.499	2.6889	22.6061	4.55426	42.0181	4.47257	41.1504
3.21275	15.9497	2.41603	27.2995	2.41624	60.1167	2.33362	19.5569	2.47034	22.5909	3.23933	24.2525	3.45962	17.2992	2.69036	22.1405	2.99348	16.4668	2.69062	22.5139	4.55697	42.1276	4.47527	41.1516
3.21456	15.9545	2.41765	27.355	2.41798	60.2662	2.33501	19.6586	2.47209	22.6442	3.24101	24.2419	3.46176	17.2043	2.69196	21.9873	2.99511	16.4244	2.6921	22.5269	4.55968	41.953	4.47791	41.1648
3.21641	15.8511	2.41891	27.3539	2.41923	60.2531	2.33644	19.6785	2.4734	22.6643	3.2431	24.1695	3.46387	17.1085	2.69369	22.1439	2.99702	16.4394	2.69382	22.597	4.56243	41.9905	4.48086	41.2156
3.21871	15.9208	2.42082	27.1809	2.42075	60.3658	2.33784	19.6184	2.47504	22.6369	3.24512	24.117	3.4658	16.8528	2.69512	21.9298	2.99893	16.4596	2.69555	22.5961	4.56536	42.0806	4.48344	41.0999
3.22038	15.8674	2.42189	27.0695	2.4222	60.3136	2.33928	19.6301	2.47636	22.6414	3.24693	23.8384	3.46813	16.9226	2.69691	22.0727	3.00062	16.4963	2.69706	22.6221	4.56803	42.0059	4.48618	41.1526
3.22242	16.0527	2.4236	27.069	2.42374	60.2587	2.34081	19.6516	2.47802	22.6685	3.24891	23.9522	3.47022	17.0081	2.69853	22.0684	3.0026	16.4364	2.69875	22.587	4.57069	42.1199	4.48883	41.2022
3.2244	15.8606	2.4249	27.0931	2.42504	60.3017	2.34201	19.6892	2.47941	22.6692	3.25118	24.0832	3.47215	16.8266	2.70019	22.0367	3.00429	16.4824	2.7003	22.5878	4.57363	42.0671	4.49166	41.1822
3.22626	15.935	2.42644	26.988	2.42669	60.3695	2.34361	19.6541	2.48115	22.7501	3.25279	23.6512	3.47416	16.8998	2.70175	21.9721	3.00603	16.5139	2.7021	22.5829	4.5764	41.9647	4.49426	41.1167
3.22815	15.8781	2.42778	26.9725	2.42795	60.3404	2.34494	19.6205	2.48232	22.7199	3.25488	23.6538	3.47664	17.0224	2.70339	22.0401	3.00805	16.4615	2.70353	22.5325	4.57907	41.9195	4.49702	41.1709
3.23043	15.8965	2.42943	26.8432	2.42982	60.4549	2.34638	19.683	2.48404	22.7403	3.25689	23.4915	3.47855	16.7884	2.70512	22.2504	3.00967	16.5281	2.70522	22.6314	4.58185	42.0242	4.49963	41.0853
3.23206	15.9528	2.43072	26.7778	2.43089	60.3591	2.34772	19.6051	2.48546	22.6256	3.25885	23.3853	3.4806	16.8687	2.7066	22.0239	3.01168	16.4911	2.70692	22.5004	4.58477	42.0487	4.50243	41.035
3.23407	15.8541	2.43247	26.8467	2.43254	60.3044	2.34922	19.3706	2.48694	22.7409	3.26067	23.1967	3.48266	16.8999	2.70838	22.0148	3.01335	16.4804	2.70847	22.4846	4.58743	42.0971	4.50504	40.8901
3.2361	15.9228	2.43359	26.7939	2.43387	60.5172	2.35059	19.3995	2.48851	22.745	3.26294	23.0087	3.48488	16.9118	2.70994	21.9971	3.01515	16.4343	2.71014	22.6231	4.5902	42.0605	4.50786	40.9835
3.23803	15.8911	2.43528	26.7014	2.43551	60.4044	2.35218	19.4329	2.4899	22.6458	3.26464	23.0769	3.48706	16.8728	2.71164	22.0771	3.01713	16.5571	2.71179	22.6126	4.59293	42.0806	4.51049	40.9119
3.23977	15.9016	2.43664	26.6655	2.43678	60.4296	2.35331	19.2721	2.49162	22.8245	3.26669	22.999	3.4889	16.9697	2.71314	22.0928	3.01883	16.4875	2.71351	22.525	4.59587	41.9229	4.51318	40.6105
3.24207	15.9055	2.43823	26.6161	2.4384	60.4427	2.35496	19.2216	2.49294	22.7455	3.26867	23.0675	3.49117	16.8409	2.71487	22.0644	3.02052	16.4571	2.71495	22.6791	4.59844	42.0185	4.516	40.5116
3.24376	15.9258	2.43957	26.5551	2.43965	60.4559	2.35622	18.7603	2.49442	22.679	3.27069	23.0413	3.49328	16.8805	2.71663	22.0573	3.02271	16.2402	2.71667	22.581	4.60135	42.0003	4.51877	40.4283
3.24579	15.9208	2.44107	26.5335	2.44153	60.5452	2.35778	18.8612	2.49599	22.7643	3.27248	22.9941	3.49532	16.8948	2.71803	22.103	3.02415	16.3172	2.7183	22.5989	4.60403	41.9579	4.52143	40.2032
3.2478	15.8833	2.44253	26.5184	2.44256	60.5123	2.35903	18.8846	2.4976	22.8761	3.27465	23.0003	3.4973	16.805	2.7198	22.0357	3.02619	16.2519	2.71998	22.627	4.60695	41.9861	4.5241	38.7026
3.24973	15.9413	2.44411	26.5032	2.44431	60.571	2.36055	18.8222	2.4989	22.7663	3.27658	22.989	3.4997	16.9344	2.72128	22.1234	3.02804	16.229	2.72161	22.6287	4.60957	41.849	4.52698	38.5005
3.25152	15.768	2.44536	26.5219	2.44565	60.5533	2.36184	18.8467	2.50055	22.66	3.27849	23.0214	3.50161	16.7592	2.72306	22.1473	3.02968	16.3004	2.72319	22.5728	4.61243	41.9133	4.5297	38.3822
3.25368	15.7817	2.44705	26.363	2.44721	60.6376	2.36355	18.7953	2.50179	22.6928	3.2804	22.8847	3.50379	16.8925	2.72464	22.0631	3.03152	16.3477	2.72493	22.6249	4.61507	41.8498	4.53234	38.3388
3.25557	15.7524	2.44845	26.4645	2.44851	29.7466	2.3646	18.7067	2.50368	22.8557	3.28251	22.8675	3.50578	16.7764	2.72631	22.1251	3.03344	16.3276	2.72635	22.5874	4.61799	41.8315	4.53499	38.2216
3.25749	15.6041	2.44987	26.3642	2.45011	26.5813	2.3663	18.6544	2.50482	22.7677	3.28437	22.8562	3.50796	16.8885	2.72799	22.021	3.03515	16.2467	2.72815	22.575	4.62062	41.8041	4.5379	37.6151
3.2594	15.3667	2.45135	26.4248	2.4514	23.9276	2.36759	18.7083	2.50664	22.8189	3.28633	22.8043	3.51012	16.8003	2.72943	22.0832	3.03713	16.3063	2.72978	22.5971	4.62344	41.5906	4.54048	37.3205
3.26141	15.2986	2.45272	26.3732	2.45324	23.7515	2.3691	18.7372	2.50795	22.7252	3.28841	22.9448	3.51201	16.8683	2.73119	22.0102	3.03885	16.2469	2.73141	22.6102	4.62614	41.3718	4.5432	37.2927
3.26324	15.3015	2.45431	26.3762	2.45434	23.5429	2.37035	18.8701	2.50953	22.7528	3.29031	22.8421	3.51432	16.8966	2.73271	21.9722	3.04058	16.2062	2.73299	22.5917	4.62904	41.3171	4.54588	36.7004
3.26534	15.1615	2.45581	26.3216	2.45607	23.3275	2.37191	18.6893	2.51085	22.7712	3.29216	22.8992	3.5164	16.8193	2.73457	22.1448	3.04254	16.3541	2.73463	22.538	4.63162	41.2844	4.54865	36.5015
3.2673	15.3088	2.45722	26.2089	2.45735	23.2918	2.37312	18.7874	2.51247	22.8323	3.29426	22.7166	3.51839	16.7821	2.73603	22.041	3.04423	16.1736	2.73635	22.6901	4.6345	41.2278	4.55122	36.3551
3.2692	15.2514	2.4587	26.0758	2.4589	23.3506	2.37496	18.7493	2.51387	22.7728	3.29632	22.7781	3.52035	16.8611	2.73771	22.0333	3.04621	16.391	2.73785	22.6117	4.63722	41.1061	4.55404	36.3124
3.27107	15.0729	2.4602	26.0826	2.46025	23.3817	2.37597	18.5351	2.51564	22.8669	3.29804	22.7015	3.52276	16.7039	2.73939	22.036	3.04789	16.315	2.73961	22.5361	4.63997	41.1122	4.55671	36.1921
3.27318	15.1562	2.46156	25.9405	2.46182	23.1239	2.37766	18.4676	2.51686	22.7043	3.3002	22.5322	3.52481	16.8494	2.74085	22.1219	3.04969	16.3325	2.7412	22.6582	4.64266	41.1074	4.55933	36.1195
3.27507	14.9058	2.46312	25.9653	2.46326	23.1269	2.37888	18.5244	2.51855	22.7254	3.30215	22.3977	3.52684	16.8698	2.74271	21.9855	3.05158	16.2268	2.74287	22.6133	4.64559	41.0896	4.56211	36.1594
3.27694	14.704	2.46446	25.835	2.46487	23.0137	2.38045	18.5166	2.51997	22.7435	3.30397	22.0462	3.52881	16.7733	2.74419	22.0143	3.05339	16.2786	2.74438	22.5016	4.64822	41.1437	4.56495	36.0508
3.279	14.6755	2.46622	25.8065	2.46608	22.9949	2.38166	18.5027	2.5214	22.7952	3.30596	22.0426	3.53105	16.7536	2.74598	21.9201	3.05503	16.3302	2.74611	22.5641	4.65096	41.1223	4.56759	35.8869
3.28095	14.5994	2.46744	25.8279	2.46774	23.0315	2.38329	18.5876	2.52299	22.7759	3.30821	22.029	3.53331	16.918	2.74742	21.9378	3.05723	16.2812	2.74786	22.4406	4.65386	40.8828	4.57021	35.5359
3.28278	14.4398	2.46894	25.7573	2.46913	22.8993	2.38449	18.4597	2.52439	22.8361	3.30979	22.1205	3.5351	16.7259	2.74912	21.8135	3.05867	16.2127	2.74927	22.4826	4.65661	41.0485	4.57318	35.5241
3.28481	14.4043	2.47039	25.774	2.47058	22.8845	2.38632	18.3038	2.52609	22.7451	3.312	21.9581	3.53731	16.6238	2.75089	21.8037	3.06062	16.2784	2.75103	22.5154	4.65926	40.9869	4.57585	35.5264
3.28687	14.5233	2.47196	25.7837	2.4721	22.7806	2.3873	18.4359	2.52742	22.7098	3.31397	22.0711	3.53952	16.7786	2.75235	21.7319	3.06258	16.204	2.75253	22.5492	4.6621	41.0338	4.57849	35.4049
3.28858	14.5011	2.47329	25.5991	2.47348	22.8115	2.38893	18.3955	2.52896	22.7725	3.31577	21.7096	3.54154	16.8432	2.7541	21.6865	3.06418	16.3448	2.7543	22.5529	4.66497	40.9463	4.58121	35.4399
3.29073	14.2615	2.47491	25.632	2.4751	22.8721	2.39023	18.4407	2.53042	22.7033	3.31768	21.8147	3.54349	16.8463	2.75558	21.7554	3.06606	16.2607	2.75589	22.5029	4.66768	40.7868	4.58414	35.0981
3.29268	14.415	2.47612	25.6804	2.4765	22.7955	2.39178	18.3444	2.53208	22.6298	3.32003	21.8233	3.54577	16.7346	2.75743	21.7279	3.06802	16.2791	2.75755	22.6326	4.67038	40.86	4.58664	35.0983
3.29444	14.3963	2.47796	25.4917	2.47784	22.7285	2.39303	18.3294	2.53341	22.6446	3.32166	21.7659	3.54791	16.8226	2.75886	21.6323	3.0696	16.2933	2.75923	22.6589	4.67322	40.6741	4.58942	35.2112
3.29651	14.4026	2.47911	25.4754	2.47945	22.6946	2.39466	18.223	2.53504	22.6358	3.32374	21.7853	3.55001	16.7536	2.76063	21.8014	3.0716	16.3134	2.76066	22.5475	4.67614	40.6357	4.59212	35.1444
3.29857	14.3795	2.48068	25.5123	2.48098	22.6907	2.39581	18.2835	2.53631	22.5977	3.32575	21.7684	3.55197	16.7688	2.76232	21.7345	3.07336	16.2862	2.76242	22.6378	4.6787	40.3858	4.59485	34.9943
3.30028	14.3567	2.48213	25.5731	2.4823	22.536	2.39766	18.1876	2.5382	22.5442	3.32762	21.7729	3.55407	16.7758	2.76377	21.7225	3.07509	16.3151	2.76397	22.5054	4.68157	40.284	4.59738	34.6112
3.30239	14.4116	2.48376	25.4909	2.48386	22.4669	2.39865	18.2787	2.53931	22.5177	3.3295	21.7894	3.55641	16.7651	2.76553	21.7123	3.07701	16.2185	2.76579	22.5835	4.6843	40.2164	4.60031	34.4672
3.30436	14.3009	2.48498	25.4465	2.48514	22.4229	2.40021	18.1429	2.5411	22.5207	3.3318	21.6978	3.55828	16.7714	2.76698	21.6147	3.07869	16.3326	2.76727	22.4661	4.68721	40.274	4.60289	34.4972
3.30611	14.2364	2.48663	25.4449	2.48686	22.375	2.40162	18.2158	2.54245	22.5347	3.33349	21.7508	3.56045	16.7196	2.76892	21.7035	3.08071	16.2279	2.76895	22.5619	4.68982	40.2441	4.60556	34.4233
3.30816	14.3313	2.48788	25.4811	2.48813	22.2856	2.40318	18.1334	2.54402	22.3592	3.3355	21.7586	3.56255	16.8916	2.77033	21.1427	3.08244	16.2395	2.77064	22.3909	4.69263	40.0515	4.60827	34.3806
3.31036	14.14	2.48971	25.4884	2.48975	22.3542	2.40438	18.1413	2.54541	22.3672	3.33749	21.7825	3.56466	16.6992	2.77205	20.7355	3.08423	16.3329	2.77208	22.3605	4.69535	40.0077	4.61112	34.46
3.31193	14.0697	2.4908	25.425	2.49115	22.2175	2.40595	18.1381	2.54696	22.3689	3.33954	21.7378	3.56669	16.8327	2.77373	20.7438	3.08607	16.3979	2.77396	22.3305	4.69825	39.9443	4.61371	34.3775
3.31407	13.7733	2.49251	25.473	2.49268	22.2065	2.40713	18.0765	2.54838	22.3017	3.34131	21.6867	3.56888	16.7525	2.7752	20.6622	3.08789	16.3367	2.77543	22.3785	4.70085	39.9164	4.61639	34.39
3.31605	13.6663	2.49385	25.3532	2.49397	22.1287	2.40886	18.0362	2.55012	22.3305	3.34349	21.8328	3.57097	16.5999	2.77699	20.6502	3.08959	16.1738	2.7772	22.3362	4.70367	40.058	4.6193	34.4029
3.3179	13.5819	2.49541	25.287	2.49557	22.1518	2.41001	17.9841	2.55141	22.1386	3.34535	21.8465	3.57308	16.5768	2.77848	20.5944	3.09178	16.2452	2.77867	22.3645	4.70637	39.9089	4.62197	34.3239
3.3198	13.1861	2.49672	25.4239	2.49683	22.0693	2.4116	18.092	2.55304	22.2155	3.34737	21.8505	3.57507	16.6648	2.78036	20.4069	3.09321	16.1887	2.78036	22.4018	4.70922	39.9012	4.62462	34.3455
3.32208	13.1779	2.49831	25.3084	2.49872	22.0531	2.41296	18.0153	2.5545	22.1217	3.34927	21.7528	3.57717	16.5769	2.78172	19.9648	3.09513	16.3146	2.78213	22.3802	4.71185	39.9611	4.6274	34.2409
3.32365	13.207	2.49963	25.3911	2.49983	21.9149	2.41443	17.9808	2.55594	22.2075	3.35133	21.8194	3.57953	16.6579	2.78345	20.0119	3.0971	16.2543	2.78357	22.316	4.71469	39.7917	4.63029	34.1774
3.32575	12.9875	2.50143	25.3957	2.5015	22.1262	2.4157	18.0994	2.55748	22.0452	3.35314	21.7971	3.58129	16.6072	2.78516	19.905	3.09869	16.1888	2.78534	22.2632	4.7174	39.8576	4.63282	34.0444
3.32778	13.0906	2.50254	25.2816	2.50283	22.1213	2.41721	17.922	2.55889	22.01	3.35515	21.8457	3.5835	16.6574	2.78665	19.8969	3.10056	16.3362	2.78683	22.3503	4.72013	39.9073	4.63565	34.1939
3.32963	12.8836	2.50421	25.2481	2.50439	22.0613	2.41847	17.971	2.56065	22.001	3.3573	21.8601	3.58569	16.6946	2.78844	19.7123	3.10262	16.2104	2.78867	22.2598	4.72288	39.8867	4.63827	34.1612
3.33147	12.847	2.50562	25.306	2.50568	22.0158	2.42019	17.894	2.56192	21.9163	3.35915	21.8194	3.58778	16.6159	2.78982	19.5687	3.10409	16.2994	2.7901	22.3106	4.72583	39.7294	4.64116	34.1112
3.33377	12.7637	2.5071	25.2106	2.50739	22.0358	2.42142	17.9213	2.56347	21.8687	3.361	21.8361	3.58974	16.5416	2.7918	19.6458	3.10613	16.2538	2.79186	22.3487	4.72844	39.8244	4.64364	34.1266
3.33544	12.8552	2.50849	25.2316	2.50861	22.0026	2.42286	17.8299	2.56493	21.8684	3.36305	21.7915	3.59188	16.602	2.79311	19.5643	3.10793	16.294	2.79356	22.3355	4.73114	39.6969	4.64649	34.074
3.33745	12.8859	2.51004	25.2256	2.51044	21.9022	2.4243	17.9177	2.56655	21.8191	3.36507	21.8307	3.59411	16.5787	2.79487	19.618	3.10958	16.2575	2.795	22.3002	4.7341	39.7175	4.64911	34.0381
3.33942	12.7427	2.51149	25.025	2.51152	21.871	2.42573	17.8695	2.5679	21.6558	3.36691	21.7965	3.5962	16.4217	2.79665	19.4794	3.11161	16.2263	2.79677	22.2875	4.73688	39.6613	4.65182	34.0241
3.34138	12.7144	2.51305	25.0352	2.51321	21.9138	2.42703	17.906	2.56957	21.4985	3.36907	21.8074	3.59813	16.706	2.79807	19.3522	3.11325	16.2492	2.79823	22.353	4.73954	39.2364	4.65448	34.1073
3.34316	12.613	2.51431	25.0246	2.51454	21.9991	2.42857	17.7495	2.5708	21.5155	3.37096	21.7499	3.60023	16.5653	2.79985	19.4032	3.11519	16.2254	2.80015	22.3036	4.7423	39.2364	4.65729	34.0371
3.34541	12.6635	2.5159	25.066	2.51619	21.9416	2.42987	17.8961	2.5727	21.3885	3.37276	21.8618	3.6027	16.5989	2.80129	19.2897	3.11694	16.2521	2.80158	22.3637	4.74526	39.2229	4.65985	33.9195
3.34719	12.6249	2.51739	25.0847	2.51747	21.8699	2.43145	17.7316	2.57383	21.4187	3.37485	21.7767	3.60447	16.554	2.80324	19.2724	3.11873	16.1851	2.80328	22.3272	4.74794	39.2145	4.66265	33.8241
3.34912	12.6772	2.51882	24.9302	2.51905	21.9409	2.43278	17.8924	2.57549	21.3426	3.377	21.8291	3.60662	16.5629	2.80456	19.2708	3.12057	16.231	2.80498	22.1882	4.75067	39.1855	4.66535	33.7385
3.35108	12.6253	2.52026	24.9137	2.52037	21.9548	2.43412	17.795	2.57698	21.4925	3.37865	21.8545	3.6087	16.6152	2.80635	19.3238	3.12239	16.3285	2.80642	22.4035	4.75345	39.0739	4.66813	33.6543
3.35309	12.6266	2.52167	24.8944	2.52212	21.8784	2.43562	17.8825	2.57855	21.3773	3.38077	21.7653	3.6109	16.4382	2.808	19.1745	3.12409	16.2306	2.80823	22.264	4.75642	39.0916	4.67077	33.639
3.3549	12.6522	2.52334	24.7913	2.52325	22.0653	2.43706	17.8152	2.5799	21.2323	3.38283	21.7749	3.61298	16.5761	2.8095	19.2223	3.12625	16.2704	2.80972	22.3397	4.75896	38.9537	4.67352	33.6323
3.35701	12.4561	2.52468	24.8571	2.525	21.8979	2.43846	17.8543	2.58147	21.204	3.38463	21.7826	3.61497	16.5616	2.81126	19.1683	3.12773	16.2408	2.8116	22.3959	4.76186	39.0114	4.67637	33.5969
3.35892	12.6616	2.52609	24.7599	2.52634	21.8792	2.43985	17.8039	2.58293	21.2528	3.38654	21.835	3.61716	16.6099	2.8127	19.2508	3.12967	16.3362	2.81296	22.2262	4.76456	38.9973	4.67899	33.5573
3.3608	12.6166	2.52764	24.8132	2.52783	21.8193	2.44121	17.6937	2.58457	21.2282	3.38884	21.8758	3.61935	16.5857	2.81471	19.2377	3.13153	16.347	2.81468	22.2066	4.7674	38.9437	4.68177	33.6615
3.36279	12.4959	2.52916	24.7238	2.52924	21.8218	2.44274	17.7206	2.58587	21.2203	3.39047	21.7118	3.62127	16.4486	2.81599	19.1268	3.13323	16.3778	2.8164	22.3519	4.77008	39.0266	4.68446	33.5948
3.36478	12.4838	2.53047	24.8239	2.53071	21.9315	2.44418	17.8195	2.5875	21.186	3.39259	21.8401	3.62334	16.573	2.81778	19.1107	3.13507	16.3625	2.81788	22.3746	4.77288	38.992	4.68733	33.5568
3.36662	12.4588	2.5321	24.8359	2.53215	21.8766	2.44542	17.7336	2.589	21.1945	3.39461	21.7434	3.62574	16.4991	2.81943	19.0597	3.13712	16.2707	2.81968	22.306	4.77552	38.9118	4.68989	33.4055
3.36861	12.5962	2.53338	24.5897	2.5338	21.6715	2.44704	17.7304	2.59042	21.27	3.39649	21.7715	3.62756	16.5276	2.82092	19.022	3.1386	16.2947	2.82108	22.3087	4.77835	38.9033	4.69265	33.5528
3.37067	12.4977	2.5351	24.4756	2.53508	21.7255	2.44839	17.6473	2.59198	21.243	3.39829	21.82	3.62976	16.5863	2.82274	18.9762	3.1406	16.3031	2.82304	22.3164	4.78107	38.949	4.69532	33.5244
3.37256	12.4622	2.53637	24.2702	2.53668	21.6794	2.44978	17.7792	2.59336	21.192	3.40064	21.8742	3.63178	16.5094	2.82417	18.9088	3.14247	16.2832	2.82435	22.2379	4.7839	38.8353	4.69814	33.3245
3.3744	12.4855	2.53788	23.9714	2.5381	21.6384	2.45117	17.8145	2.59512	21.2139	3.4024	21.7987	3.63401	16.5367	2.82616	18.8413	3.14411	16.2625	2.82611	22.3346	4.78655	38.7978	4.7007	33.4102
3.37647	12.4208	2.53931	23.5644	2.53951	21.6693	2.45257	17.8812	2.59641	21.1958	3.40435	21.8523	3.63604	16.551	2.82741	18.9097	3.14609	16.2553	2.82789	22.3169	4.78938	38.8437	4.70348	33.4651
3.37837	12.3544	2.54089	23.4501	2.541	21.5714	2.45397	17.7482	2.598	21.2663	3.40633	21.8321	3.63807	16.4999	2.8292	18.8352	3.14781	16.3532	2.8293	22.2084	4.79208	38.7177	4.7061	33.4779
3.38029	12.2964	2.54217	23.3147	2.54242	21.6291	2.45561	17.8363	2.59944	21.2199	3.40832	21.8105	3.64028	16.4735	2.83089	18.7109	3.14967	16.4022	2.8311	22.1221	4.79492	38.7814	4.70886	33.4396
3.38242	12.2695	2.54382	23.1926	2.54406	21.5072	2.45679	17.6355	2.60105	21.1214	3.41017	21.7875	3.64238	16.514	2.8324	18.9038	3.15153	16.2312	2.83253	22.1675	4.79766	38.7197	4.71151	33.3094
3.38425	12.1484	2.5451	23.1698	2.54543	21.6327	2.45838	17.5836	2.60237	20.9958	3.41236	21.8497	3.64433	16.5303	2.83414	18.848	3.15327	16.2175	2.83448	22.1821	4.80034	38.6871	4.7143	33.2575
3.38609	12.1599	2.54692	23.0562	2.54682	21.6377	2.45969	17.7095	2.60407	21.1402	3.41419	21.8618	3.64645	16.6137	2.83561	18.8349	3.15507	16.2968	2.83581	22.136	4.80317	38.7382	4.71698	33.2832
3.38817	12.1844	2.548	23.0696	2.54833	21.6446	2.46113	17.7585	2.60535	21.0561	3.41613	21.8226	3.6488	16.5114	2.83759	18.7901	3.15698	16.2653	2.83759	22.1294	4.80605	38.6688	4.71963	33.2701
3.39022	12.2503	2.54967	22.9901	2.54986	21.6576	2.46247	17.7416	2.60725	21.0833	3.41812	21.8669	3.6507	16.5368	2.83883	18.7538	3.15858	16.2867	2.83924	22.2117	4.80877	38.7861	4.72246	33.2266
3.39193	12.1013	2.55104	22.9576	2.55123	21.6722	2.46399	17.6741	2.60832	21.0234	3.42019	21.8938	3.6528	16.4988	2.84069	18.8485	3.16078	16.2808	2.84073	22.1918	4.8114	38.6749	4.72526	33.34
3.39407	12.2681	2.55261	22.983	2.5528	21.5862	2.46534	17.6977	2.61004	21.1305	3.42195	21.8697	3.65486	16.5875	2.84231	18.8377	3.16229	16.2356	2.8425	22.1097	4.81438	38.6948	4.72787	33.3593
3.396	12.1747	2.55393	22.9019	2.55407	21.7367	2.46696	17.7977	2.61145	21.0862	3.42404	21.7504	3.65711	16.3932	2.8438	18.8246	3.16417	16.2908	2.84393	22.1726	4.81712	38.6896	4.73053	33.3512
3.39783	12.167	2.55559	22.838	2.55582	21.4947	2.46808	17.6843	2.61305	21.0788	3.42597	21.9696	3.65924	16.4442	2.84563	18.7248	3.16607	16.3311	2.84595	22.1577	4.8198	38.7526	4.73352	33.3308
3.39983	12.1251	2.55682	22.8014	2.55709	21.5379	2.46967	17.6233	2.6144	20.9983	3.42801	21.92	3.66109	16.5445	2.84702	18.7846	3.16774	16.3264	2.84723	22.2011	4.82257	38.6177	4.73613	33.4444
3.402	12.2035	2.55866	22.9472	2.55857	21.5648	2.471	17.6249	2.61596	21.0676	3.42986	21.8347	3.66335	16.4299	2.849	18.8857	3.16956	16.2486	2.84901	22.1483	4.82555	38.6963	4.7388	33.2867
3.40359	12.005	2.55972	22.7726	2.56005	21.4721	2.47251	17.7447	2.6175	20.9722	3.43193	21.9225	3.66554	16.3838	2.85027	18.8913	3.1717	16.2939	2.85068	22.1501	4.82812	38.668	4.74149	33.2039
3.40576	12.0472	2.56138	22.7172	2.56168	21.44	2.47381	17.6942	2.61904	20.9711	3.43387	21.949	3.66751	16.4858	2.8521	18.9403	3.17311	16.2715	2.85216	22.0109	4.83092	38.5972	4.7444	33.219
3.40778	12.082	2.56281	22.899	2.56292	21.5402	2.47534	17.7377	2.62036	20.9619	3.43572	21.8692	3.66949	16.4623	2.8537	18.9309	3.17515	16.3148	2.85399	22.1097	4.83369	38.7068	4.74688	33.2771
3.40954	12.0009	2.56434	22.8306	2.56454	21.4645	2.47656	17.7541	2.62201	20.8797	3.43787	21.9811	3.67188	16.4537	2.85523	18.8826	3.17693	16.2344	2.85542	22.1937	4.83662	38.5434	4.74968	33.2128
3.41144	11.8787	2.56568	22.7968	2.5658	21.4146	2.47833	17.7209	2.62353	20.9058	3.43982	21.8778	3.67386	16.4151	2.857	18.846	3.17863	16.2584	2.85739	22.2106	4.83914	38.5105	4.75236	33.1813
3.41366	12.0182	2.56726	22.8576	2.56764	21.3692	2.47939	17.7261	2.6249	20.8612	3.44162	21.8092	3.67595	16.3987	2.85846	18.9159	3.18055	16.3592	2.85865	22.1588	4.84209	38.4588	4.7551	33.2936
3.41531	11.9793	2.5686	22.7302	2.56873	21.3406	2.48097	17.7479	2.62654	20.9101	3.44366	21.7733	3.67796	16.3574	2.86045	18.8315	3.18237	16.2659	2.86043	22.1454	4.84475	38.616	4.75767	33.2026
3.41746	11.9061	2.57033	22.6826	2.57041	21.3768	2.48236	17.6263	2.62787	20.9021	3.44582	21.7903	3.68017	16.3927	2.86169	18.7691	3.1841	16.3449	2.86214	22.127	4.8476	38.3462	4.76058	33.1656
3.41942	11.8206	2.57149	22.6423	2.57178	21.2817	2.48389	17.7196	2.62963	20.8305	3.44751	21.7921	3.68241	16.3784	2.86353	18.7679	3.18605	16.2971	2.86362	22.0677	4.85022	38.1417	4.76318	33.2077
3.42121	11.8273	2.57316	22.7021	2.57335	21.3471	2.4851	17.7641	2.6309	20.8792	3.44962	21.8132	3.68422	16.1602	2.86512	18.8327	3.18781	16.1645	2.86538	22.1202	4.85313	38.2027	4.7658	33.0945
3.42309	11.7811	2.57454	22.5685	2.57463	21.3851	2.48669	17.719	2.63249	20.8565	3.45162	21.9153	3.68647	16.1648	2.86667	18.713	3.18956	16.1674	2.86685	22.1653	4.85576	38.1899	4.76862	33.087
3.42544	11.8271	2.57602	22.5193	2.57625	21.3464	2.4879	17.7018	2.63392	20.9114	3.45343	21.7601	3.68858	15.9329	2.86847	18.8469	3.19146	15.9332	2.86882	22.209	4.85859	38.1434	4.77146	32.9998
3.42705	11.7892	2.57746	22.4849	2.57753	21.4945	2.48968	17.7702	2.63555	20.9103	3.45546	21.8364	3.69062	15.8539	2.86988	18.882	3.19307	15.8664	2.87006	22.1913	4.8613	37.9763	4.77403	32.8578
3.4291	11.7982	2.57893	22.6053	2.57939	21.3792	2.49071	17.679	2.63685	20.88	3.45774	21.8735	3.69262	15.9145	2.8719	18.7983	3.19526	15.8746	2.87193	22.2431	4.86412	38.0154	4.77667	32.9744
3.43105	11.807	2.58043	22.6504	2.58047	21.3379	2.49236	17.7623	2.63856	20.8899	3.45931	21.7948	3.69492	15.9838	2.87312	18.7915	3.19683	15.9271	2.87355	22.1934	4.86678	38.013	4.77965	32.9601
3.43298	11.8589	2.58197	22.6669	2.58216	21.3563	2.49367	17.8085	2.63986	20.9284	3.46137	21.9117	3.69697	15.864	2.87494	18.8294	3.19869	15.8031	2.87502	22.077	4.86964	37.9518	4.7823	32.9706
3.43482	11.9387	2.58327	22.4622	2.58352	21.3138	2.49519	17.6873	2.64169	20.8287	3.46348	21.8191	3.69901	15.8045	2.87659	18.8522	3.20058	15.6075	2.87687	22.0762	4.87234	37.9078	4.78493	32.956
3.43709	11.8801	2.58486	22.6454	2.58505	21.3377	2.49642	17.7447	2.6428	20.8239	3.4653	21.8655	3.70107	15.8375	2.87813	18.7793	3.20225	15.5382	2.87825	22.0903	4.87515	37.8285	4.78769	33.0679
3.43878	11.8644	2.58632	22.0422	2.58638	21.3747	2.498	17.7945	2.64453	20.8905	3.46719	21.8435	3.70321	15.9129	2.87989	18.9139	3.20406	15.5467	2.88025	22.0818	4.8779	37.8961	4.79056	33.0156
3.44074	11.6433	2.5877	21.945	2.58801	21.3758	2.49922	17.6799	2.64595	20.7187	3.46946	21.8275	3.70554	15.7959	2.88131	18.8802	3.20625	15.5541	2.88152	22.0995	4.88064	37.7813	4.79309	32.9697
3.44283	11.4502	2.58923	21.8831	2.58934	21.4546	2.50104	17.7636	2.64747	20.7029	3.47113	21.8972	3.70728	15.7767	2.88334	18.9391	3.20762	15.5774	2.88334	21.9708	4.88342	37.7492	4.79591	32.8261
3.44471	11.418	2.5906	21.9243	2.59108	21.3845	2.50208	17.8206	2.64893	20.5705	3.47321	21.7901	3.70958	15.8212	2.88457	18.8649	3.20966	15.5061	2.88495	22.0083	4.88628	37.6656	4.79854	32.9397
3.44648	11.3865	2.59231	21.9023	2.59221	21.324	2.50368	17.6662	2.65046	20.7419	3.47518	21.8781	3.71168	15.7885	2.88644	18.9234	3.21147	15.6113	2.88645	21.9709	4.88893	37.6913	4.80128	32.9489
3.44873	11.2781	2.59358	21.7757	2.59386	21.4242	2.505	17.7062	2.65198	20.647	3.47717	21.8985	3.71372	15.7788	2.88799	18.8536	3.21314	15.6745	2.88824	21.9735	4.89169	37.5512	4.80388	32.9598
3.45054	11.3392	2.59505	21.8065	2.59528	21.2703	2.50653	17.8046	2.65353	20.6614	3.47896	21.8099	3.71566	15.7889	2.88956	18.7792	3.21509	15.3853	2.8897	21.8344	4.89463	37.1639	4.80676	32.8525
3.4525	11.2489	2.59654	21.81	2.59679	21.3721	2.50777	17.8441	2.65486	20.6982	3.4812	21.9062	3.718	15.5742	2.89133	18.8763	3.21692	15.4457	2.89169	21.954	4.89733	36.6292	4.80939	32.7991
3.45445	11.326	2.59808	21.8417	2.59814	21.399	2.50939	17.8384	2.65648	20.5908	3.48301	22.0262	3.72013	15.6446	2.89274	18.9568	3.21862	15.5529	2.89292	21.8763	4.90003	36.5808	4.812	32.864
3.45644	11.2162	2.59942	21.8616	2.59964	21.4964	2.51058	17.673	2.65805	20.6821	3.48497	21.8685	3.72214	15.5779	2.89482	18.9277	3.22053	15.5806	2.89477	21.8583	4.90282	36.5246	4.81484	32.8296
3.4582	11.1734	2.60099	21.7708	2.60118	21.46	2.51238	17.7944	2.6594	20.665	3.48689	21.8813	3.72411	15.6768	2.89601	18.8987	3.22236	15.4936	2.89636	21.9037	4.90577	36.4672	4.81759	32.9112
3.4604	11.2097	2.60226	21.7539	2.60269	21.3102	2.51343	17.788	2.66104	20.536	3.48898	21.9526	3.72629	15.58	2.89786	18.8644	3.22411	15.4059	2.8979	21.8289	4.90837	36.4981	4.82018	32.821
3.46233	11.1419	2.60412	21.8374	2.60396	21.3903	2.51497	17.8081	2.66235	20.6376	3.49086	21.7736	3.72868	15.5452	2.89942	18.7854	3.22603	15.383	2.89971	21.8403	4.91111	36.3078	4.82291	32.9377
3.46419	11.1575	2.60522	21.7129	2.6056	21.3896	2.51633	17.7175	2.66419	20.5098	3.49284	21.9923	3.73041	15.5496	2.901	18.8213	3.22761	15.4359	2.90113	21.7051	4.91395	36.4276	4.82581	32.7615
3.46611	11.1374	2.60687	21.7621	2.60706	21.3502	2.5179	17.7941	2.66536	20.6018	3.49486	21.9318	3.73263	15.4918	2.90272	18.8533	3.22971	15.4232	2.90314	21.8221	4.91686	36.0662	4.8284	32.691
3.46816	11.2001	2.60827	21.7692	2.60842	21.3899	2.51913	17.7952	2.66704	20.5538	3.49677	21.8461	3.73474	15.5924	2.90418	18.7759	3.2314	15.4376	2.90435	21.6879	4.91935	36.0778	4.83113	32.6861
3.47004	11.1267	2.60984	21.6779	2.60997	21.3898	2.52067	17.7659	2.66844	20.5992	3.49867	21.9115	3.7369	15.4557	2.90623	18.7695	3.23323	15.4203	2.90618	21.5949	4.92229	36.0308	4.83384	32.6755
3.47202	11.1054	2.6111	21.6674	2.61134	21.4676	2.52192	17.6577	2.67005	20.6643	3.50081	21.8571	3.73886	15.3398	2.90742	18.6356	3.2351	15.4205	2.90784	21.7447	4.92501	35.8287	4.83674	32.6591
3.47399	11.003	2.61275	21.7665	2.61295	21.4044	2.52367	17.842	2.67137	20.675	3.50273	21.983	3.74103	15.4516	2.90931	18.6592	3.23679	15.4306	2.90936	21.744	4.92785	35.7639	4.83924	32.7494
3.4759	11.1814	2.61398	21.737	2.61435	21.5041	2.52479	17.7222	2.67307	20.6085	3.50456	21.8679	3.74317	15.4601	2.91082	18.56	3.23852	15.4598	2.91113	21.6709	4.93049	35.7159	4.84213	32.6336
3.4778	11.1128	2.61587	21.7033	2.61575	21.4086	2.52626	17.7095	2.67435	20.5891	3.50664	21.8877	3.74535	15.4247	2.91249	18.6648	3.24073	15.3893	2.91255	21.6521	4.93333	35.5127	4.84474	32.7088
3.47987	11.0874	2.61695	21.6308	2.61726	21.5197	2.52771	17.6873	2.67622	20.6009	3.50867	21.9503	3.74728	15.3784	2.91412	18.6389	3.24217	15.3492	2.91458	21.6947	4.936	35.2578	4.84752	32.6757
3.48172	11.0943	2.61867	21.6746	2.61879	21.5064	2.5292	17.7092	2.67733	20.5825	3.51046	21.7799	3.74937	15.4055	2.91559	18.6253	3.24419	15.4446	2.91581	21.6191	4.93882	35.0221	4.8501	32.4845
3.48364	11.0961	2.61995	21.6824	2.62012	21.4438	2.53045	17.4972	2.67906	20.7201	3.51254	21.8757	3.75173	15.3504	2.91765	18.5872	3.24598	15.4489	2.91768	21.6112	4.94154	34.8735	4.85296	32.5458
3.48565	11.1312	2.62156	21.6996	2.62171	21.5367	2.53203	17.5812	2.68044	20.6019	3.51463	21.9419	3.75357	15.2999	2.91884	18.718	3.24762	15.3247	2.91924	21.6986	4.94436	34.8986	4.85551	32.5474
3.48769	11.1384	2.62284	21.5652	2.62304	21.4845	2.53327	17.5539	2.68197	20.7339	3.51633	21.8685	3.75577	15.389	2.92075	18.6639	3.2496	15.4633	2.92079	21.7166	4.94702	34.8743	4.85825	32.5555
3.48947	11.0546	2.6245	21.6536	2.6248	21.511	2.53489	17.5871	2.68343	20.5906	3.5185	21.7825	3.75784	15.4643	2.92229	18.7441	3.25145	15.3829	2.92256	21.6921	4.94983	34.8377	4.86098	32.4598
3.4915	11.1904	2.62578	21.655	2.62596	21.5167	2.5362	17.6145	2.68492	20.6081	3.52047	21.765	3.75993	15.3653	2.92386	18.5739	3.25311	15.3655	2.92398	21.6384	4.95255	34.8365	4.86374	32.5449
3.4935	11.1202	2.6276	21.6409	2.62756	21.4182	2.53755	17.4954	2.68655	20.6268	3.52228	21.8515	3.76191	15.4101	2.92556	18.609	3.25508	15.4439	2.92606	21.7113	4.95537	34.7285	4.86633	32.4015
3.49527	11.124	2.62865	21.6744	2.62898	21.6191	2.53903	17.6047	2.68798	20.67	3.52426	21.7367	3.76412	15.3002	2.92701	18.6837	3.2568	15.3119	2.92725	21.6529	4.95812	34.62	4.86911	32.4535
3.49742	11.1439	2.63038	21.5283	2.63054	21.6118	2.54049	17.6286	2.68942	20.7575	3.52657	21.7327	3.76634	15.2841	2.92906	18.4938	3.25864	15.4407	2.9291	21.5365	4.9608	34.6442	4.8719	32.4757
3.49938	11.1408	2.6317	21.725	2.63184	21.4736	2.5418	17.598	2.69096	20.6579	3.52816	21.7538	3.76837	15.2847	2.93032	18.6223	3.26051	15.2651	2.93066	21.6145	4.96365	34.5291	4.87459	32.4323
3.50113	11.0527	2.63324	21.5888	2.63352	21.4617	2.54327	17.6623	2.69252	20.5687	3.53025	21.6828	3.77031	15.3035	2.93221	18.542	3.26215	15.2971	2.93223	21.6978	4.96652	34.3799	4.87733	32.3843
3.50313	11.0821	2.63464	21.1132	2.63473	21.5382	2.54465	17.5749	2.69391	20.7174	3.53225	21.6688	3.77246	15.3382	2.93367	18.6202	3.2642	15.2886	2.93396	21.6661	4.96918	34.4214	4.87998	32.2615
3.50532	11.0957	2.63617	21.0249	2.63659	21.5672	2.54619	17.6071	2.69551	20.7257	3.53411	21.6175	3.77486	15.3897	2.93533	18.575	3.26588	15.3148	2.93542	21.6776	4.97188	34.2845	4.88289	32.2949
3.50699	11.1294	2.63757	20.7639	2.63767	21.5335	2.54755	17.6138	2.69681	20.5989	3.53601	21.5781	3.77666	15.295	2.93698	18.5626	3.26773	15.265	2.93746	21.6913	4.9749	34.1302	4.88552	32.2733
3.50907	11.1225	2.63925	20.7249	2.6393	21.5429	2.54885	17.6887	2.69873	20.7124	3.53833	21.601	3.77878	15.2335	2.9385	18.4804	3.26961	15.3669	2.93867	21.6348	4.97761	34.0296	4.88823	32.4258
3.51106	11.1023	2.64039	20.5556	2.64072	21.5181	2.55039	17.6575	2.69982	20.6994	3.53998	21.6327	3.78097	15.1921	2.94053	18.6022	3.27136	15.2325	2.94055	21.6218	4.98028	34.0218	4.89094	32.2922
3.51286	11.173	2.64208	20.5753	2.64229	21.4295	2.55179	17.6812	2.70155	20.6813	3.54198	21.4784	3.78307	15.3392	2.94173	18.4224	3.27303	15.2338	2.94206	21.5625	4.98305	33.9942	4.89377	32.3201
3.51486	11.2026	2.64352	20.4258	2.64357	21.4396	2.55316	17.5551	2.70295	20.7922	3.54406	21.5853	3.78511	15.2281	2.9436	18.5091	3.27522	15.2704	2.94371	21.7138	4.98605	33.8777	4.89633	32.2983
3.51713	11.2405	2.64497	20.4177	2.64523	21.6362	2.55462	17.5322	2.70454	20.7629	3.54597	21.5952	3.78715	15.2365	2.94512	18.4364	3.27674	15.1752	2.94536	21.646	4.98864	33.7769	4.89913	32.2022
3.51867	11.1403	2.64641	20.3477	2.64648	21.5021	2.556	17.4652	2.70586	20.7425	3.54777	21.5658	3.78942	15.2673	2.94676	18.5491	3.27869	15.2152	2.94683	21.6439	4.9914	33.809	4.90174	32.1219
3.52074	11.1484	2.64783	20.1981	2.64831	21.6058	2.55746	17.4768	2.70752	20.7532	3.54999	21.5784	3.79154	15.2054	2.94845	18.396	3.28053	15.2549	2.94889	21.6104	4.99418	33.7919	4.90458	31.8356
3.52283	11.2122	2.64935	20.211	2.64939	21.6142	2.55896	17.4441	2.70883	20.6916	3.55184	21.6575	3.79351	15.2346	2.94992	18.421	3.28217	15.1508	2.95008	21.6223	4.99712	33.7874	4.9071	31.497
3.5246	11.0922	2.65085	19.989	2.65111	21.5425	2.56015	17.5644	2.71069	20.7679	3.55383	21.5891	3.7955	15.257	2.95195	18.3974	3.2841	15.1781	2.95199	21.5785	4.99961	33.7471	4.9099	31.4465
3.52649	11.0537	2.65224	20.1043	2.65245	21.5617	2.56172	17.5158	2.71183	20.6626	3.55575	21.5493	3.79794	15.18	2.95317	18.3391	3.28604	15.2253	2.95354	21.6127	5.00257	33.6432	4.91255	31.583
3.52877	11.0662	2.65381	20.0017	2.65398	21.6008	2.56314	17.5543	2.71359	20.7694	3.55779	21.5603	3.79986	15.1254	2.95502	18.4333	3.28766	15.0794	2.9551	21.7331	5.00524	33.5716	4.91529	31.4371
3.53036	11.0768	2.65524	20.0297	2.65534	21.4471	2.56454	17.4106	2.71493	20.7708	3.5596	21.6037	3.80193	15.0231	2.95661	18.2946	3.28957	15.2489	2.9568	21.6509	5.00801	33.483	4.91797	31.4075
3.53248	11.0789	2.65663	19.7713	2.65691	21.262	2.5659	17.4354	2.71647	20.778	3.56173	21.5692	3.80399	15.1399	2.95824	18.3168	3.29136	15.1575	2.95826	21.6942	5.0107	33.5164	4.92078	31.3453
3.53446	10.968	2.65814	19.6346	2.65827	21.2844	2.56737	17.4125	2.71792	20.7766	3.56375	21.4835	3.80618	15.0964	2.95986	18.2891	3.29312	15.0657	2.9603	21.5978	5.01358	33.4708	4.92345	31.2819
3.53634	11.0604	2.65949	19.6619	2.65998	21.1905	2.56874	17.4042	2.71942	20.7618	3.5656	21.5296	3.80831	15.2308	2.96136	18.287	3.29509	15.0403	2.96154	21.5778	5.0162	33.3787	4.92614	31.2859
3.53816	11.0432	2.66122	19.6633	2.66115	21.1552	2.57035	17.4024	2.72108	20.7433	3.5675	21.6405	3.81027	15.088	2.96329	18.2628	3.29666	15.1378	2.96345	21.6447	5.01895	33.5006	4.92903	31.2815
3.54044	11.1555	2.66252	19.5899	2.66281	21.1648	2.57149	17.4475	2.72247	20.634	3.56961	21.7068	3.81245	15.0615	2.96462	18.2852	3.29873	15.0103	2.96491	21.6054	5.02173	33.5195	4.93174	31.1907
3.54213	10.9438	2.66402	19.5831	2.6642	21.1199	2.57312	17.4756	2.72392	20.7034	3.57157	21.5088	3.8146	15.1732	2.96654	18.2492	3.30034	15.0848	2.96657	21.6369	5.02459	33.3888	4.93437	31.2946
3.54412	10.9267	2.66548	19.5204	2.66567	21.1296	2.57443	17.4948	2.72548	20.9021	3.57341	21.5529	3.81661	15.0513	2.96799	18.1762	3.30222	14.9939	2.96822	21.6543	5.02722	33.4908	4.93709	31.1444
3.54609	11.0546	2.66701	19.406	2.6671	21.1618	2.57589	17.3613	2.72703	20.7134	3.57554	21.6038	3.81859	15.0593	2.96967	18.2319	3.30414	15.0122	2.96974	21.6378	5.03003	33.4396	4.94003	31.1022
3.54804	11.0302	2.66831	19.4922	2.66857	21.163	2.57722	17.1026	2.72839	20.7961	3.57746	21.6101	3.82102	14.9484	2.97124	18.1848	3.30586	15.0447	2.97177	21.6212	5.0328	33.3992	4.94258	31.0771
3.5499	10.9814	2.66998	19.3492	2.67013	21.1213	2.57875	17.1631	2.73007	20.6588	3.5793	21.5859	3.82286	15.0488	2.97278	18.2198	3.30756	15.0007	2.97296	21.6736	5.03562	33.3606	4.94529	31.0222
3.55207	10.985	2.67122	19.2512	2.67159	21.1819	2.58003	17.0023	2.73133	20.7983	3.58137	21.5349	3.82505	14.9836	2.97474	18.207	3.30973	14.8611	2.97483	21.6173	5.03839	33.2939	4.94797	30.7539
3.55386	10.9496	2.67302	19.3483	2.67293	21.0707	2.58175	17.0157	2.73325	20.7993	3.58351	21.6474	3.8271	15.0167	2.97608	18.1825	3.31119	14.9346	2.97637	21.642	5.04101	33.0061	4.95084	30.1816
3.55581	11.0827	2.67417	19.2102	2.6745	21.062	2.5828	16.9776	2.73433	20.7053	3.58514	21.4887	3.82927	15.0595	2.97792	18.3203	3.31319	14.8991	2.97799	21.6315	5.04394	32.9453	4.95331	30.1978
3.55776	10.9255	2.67579	19.2594	2.67596	21.0172	2.58446	17.0128	2.73603	20.8273	3.58732	21.6722	3.83137	15.0639	2.97942	18.1297	3.31505	14.8919	2.97969	21.6644	5.04675	32.9853	4.95612	30.1604
3.55984	10.9886	2.67715	19.1691	2.67738	21.0277	2.58574	16.9929	2.73747	20.7376	3.58936	21.5411	3.83329	15.0485	2.98106	18.2645	3.31667	14.8499	2.98115	21.5999	5.04948	33.0043	4.95877	30.0869
3.5616	10.9811	2.67879	19.1133	2.67887	21.0418	2.58726	16.9154	2.73908	20.7344	3.59114	21.3545	3.83558	15.0718	2.98269	18.1817	3.31857	14.9141	2.98319	21.697	5.05215	32.8498	4.96149	30.0395
3.5637	11.0391	2.68008	19.2242	2.68022	21.0499	2.58852	16.9223	2.74039	20.7446	3.59309	21.3755	3.83774	15.0218	2.98426	18.1354	3.32052	14.809	2.98441	21.6232	5.05514	32.4311	4.96411	29.8247
3.56557	10.9871	2.68168	19.187	2.68197	20.9987	2.5901	16.939	2.74202	20.8131	3.59531	21.3912	3.83967	15.0072	2.98615	18.1594	3.32215	14.7734	2.98624	21.5031	5.05786	32.0442	4.96703	29.9645
3.56757	11.0289	2.68292	19.1561	2.68321	21.0345	2.59135	16.8864	2.74334	20.7632	3.59697	21.2196	3.84169	15.0622	2.9875	18.1576	3.32412	14.8549	2.98786	21.6079	5.06057	32.0324	4.96958	29.9132
3.56946	10.9367	2.68479	19.1682	2.68472	20.9836	2.5931	16.9306	2.74512	20.7507	3.59914	21.2168	3.84412	15.0599	2.98931	17.9591	3.32588	14.8057	2.98947	21.5911	5.0633	31.5487	4.97224	29.8299
3.57152	10.9349	2.68587	19.18	2.68623	20.9657	2.59413	16.6232	2.74635	20.8512	3.60111	21.1195	3.84606	14.9431	2.99082	17.9581	3.3276	14.9866	2.99112	21.676	5.06628	30.705	4.97515	29.583
3.57333	10.7325	2.6876	19.2366	2.68775	20.9349	2.59581	16.5697	2.74809	20.8365	3.6029	21.112	3.84812	14.987	2.99259	17.876	3.32959	14.7887	2.9926	21.4669	5.06883	30.4957	4.97789	29.5204
3.57532	10.6394	2.68892	19.083	2.68904	20.9872	2.59705	16.8293	2.74947	20.6824	3.60479	20.9644	3.85014	15.0605	2.99411	17.841	3.33128	14.8054	2.99453	21.4485	5.07165	30.5312	4.9805	29.5278
3.57739	10.6591	2.6905	19.021	2.69066	20.9269	2.59863	16.6491	2.75096	20.7936	3.60716	21.071	3.85238	15.1368	2.99567	17.9458	3.33322	14.8887	2.99585	21.5038	5.07443	30.2338	4.98323	29.4797
3.57927	10.5423	2.69182	19.1457	2.69191	20.9168	2.59985	16.7614	2.75243	20.755	3.60884	20.9257	3.85463	15.0198	2.99757	17.7913	3.33494	14.7388	2.99777	21.53	5.07728	30.2422	4.98617	29.4578
3.58111	10.6122	2.69339	19.1427	2.69376	20.9175	2.60142	16.7026	2.75387	20.7861	3.61085	21.0167	3.85641	14.9874	2.99894	17.685	3.33673	14.7969	2.99924	21.4459	5.0798	30.2802	4.98875	29.3836
3.5832	10.5474	2.69468	19.0332	2.69491	20.9049	2.60263	16.6912	2.75556	20.7799	3.61281	21.042	3.85863	15.0424	3.00076	17.5621	3.33868	14.8581	3.00089	21.3686	5.08278	30.2432	4.99145	29.3373
3.58515	10.4573	2.69651	19.0929	2.69656	20.9866	2.60447	16.4804	2.75697	20.7693	3.61479	20.9999	3.86085	14.9369	3.00229	17.5059	3.3404	14.8566	3.00248	20.8972	5.08542	29.9944	4.99419	29.2811
3.58698	10.387	2.69765	19.0904	2.6979	20.9928	2.60544	16.4882	2.75846	20.8668	3.61663	21.011	3.86282	15.0584	3.00401	17.4702	3.3421	14.8056	3.00402	20.6894	5.0882	30.1486	4.99705	29.2112
3.5891	10.4326	2.69933	19.1245	2.69949	21.0091	2.60713	16.4985	2.75997	20.865	3.61888	20.9858	3.86485	14.9661	3.00555	17.4185	3.34426	14.8462	3.00598	20.3948	5.09088	30.0422	4.9995	29.0702
3.59097	10.3773	2.70066	19.0544	2.70076	20.9484	2.60842	16.498	2.76153	20.8538	3.62067	20.9322	3.86711	14.9382	3.00712	17.3719	3.34569	14.7131	3.00731	20.3378	5.0938	30.0338	5.00242	29.1259
3.59278	10.4106	2.70217	19.032	2.70243	20.8587	2.60996	16.281	2.76286	20.8098	3.6226	20.9123	3.86916	14.9448	3.00895	17.3929	3.34772	14.8682	3.00916	20.3123	5.09641	30.1201	5.00502	29.0709
3.59486	10.3915	2.70355	18.9515	2.70368	20.8763	2.61117	16.2351	2.76457	20.7932	3.62467	20.9108	3.87128	14.9204	3.01045	17.3059	3.34958	14.6756	3.01066	20.2741	5.09917	29.4505	5.00769	28.9694
3.59697	10.3786	2.70512	18.9687	2.70557	20.7806	2.61277	16.1313	2.76582	20.7757	3.62663	20.9736	3.87324	14.8604	3.01221	17.3435	3.3512	14.8175	3.01229	20.2802	5.102	29.4355	5.01035	28.9625
3.59862	10.3477	2.70655	18.9922	2.70658	20.7833	2.61394	16.0598	2.7677	20.7265	3.62844	21.0511	3.87545	14.8804	3.01372	17.2853	3.35309	14.6933	3.01393	20.1612	5.10481	29.3009	5.01321	28.8801
3.60076	10.2598	2.70816	19.0833	2.70829	20.8596	2.61579	15.9002	2.76883	20.735	3.63055	21.036	3.87768	14.7985	3.01542	17.3246	3.35505	14.7379	3.01551	20.1974	5.10745	29.1489	5.01578	28.8596
3.60271	10.3407	2.70938	18.9385	2.70963	20.7247	2.61683	16.0214	2.77055	20.7574	3.63254	21.051	3.87953	14.8238	3.01696	17.337	3.35666	14.7008	3.01739	20.1434	5.11031	29.0006	5.01841	28.8161
3.6045	10.2554	2.71098	19.0097	2.71121	20.8016	2.61846	15.9342	2.7719	20.687	3.63448	21.1025	3.88176	14.891	3.01862	17.3184	3.35862	14.7015	3.01873	20.126	5.11308	28.8249	5.02128	28.7678
3.60648	10.2476	2.71243	19.0156	2.71254	20.7223	2.61974	15.8619	2.77358	20.6412	3.63641	20.9654	3.88386	14.7768	3.02045	17.2389	3.36041	14.8233	3.02055	20.2182	5.11585	28.8816	5.02404	28.7434
3.60871	10.353	2.71388	18.9869	2.71416	20.8705	2.62128	15.868	2.77489	20.6112	3.63844	20.8991	3.88592	14.6665	3.02188	17.1524	3.36208	14.7263	3.02207	20.1651	5.11864	28.8475	5.02662	28.7469
3.61028	10.318	2.71537	18.9919	2.71543	20.811	2.62251	15.8311	2.77649	20.6714	3.64032	20.9928	3.88795	14.8072	3.02358	17.3448	3.36409	14.7603	3.02382	20.0719	5.12135	28.7319	5.0294	28.7277
3.61248	10.1891	2.71676	19.0191	2.71724	20.7887	2.62411	15.8487	2.77788	20.6098	3.64232	20.8903	3.89017	14.8087	3.02513	17.2656	3.36581	14.6981	3.02535	20.0975	5.12421	28.6962	5.03227	28.7386
3.61444	10.2041	2.7183	19.0549	2.7183	20.7321	2.62532	15.8435	2.77961	20.6691	3.64441	20.9019	3.89226	14.812	3.02687	17.224	3.36767	14.7799	3.02691	20.107	5.12699	28.5567	5.03491	28.7437
3.61619	10.1638	2.7198	18.9431	2.72001	20.8143	2.62714	15.796	2.78083	20.5507	3.6463	20.9768	3.89432	14.8682	3.02843	17.2107	3.36947	14.6327	3.02882	20.1627	5.12967	28.6155	5.03766	28.6423
3.61812	10.3018	2.72111	18.8463	2.72143	20.8224	2.62817	15.8073	2.78256	20.5128	3.64812	20.9741	3.89633	14.6788	3.03003	17.2508	3.37124	14.6851	3.03017	20.1115	5.13245	28.5151	5.04029	28.5914
3.62041	10.1205	2.72267	18.9828	2.72294	20.7553	2.62972	15.8432	2.78399	20.5597	3.6502	20.9277	3.89853	14.8422	3.03177	17.2116	3.37308	14.5941	3.03201	19.8271	5.13539	28.5561	5.0432	28.4855
3.62203	10.0025	2.72425	18.9564	2.72429	20.6998	2.63109	15.901	2.78545	20.6034	3.65232	20.9305	3.90085	14.673	3.03331	17.0755	3.37498	14.6842	3.03353	19.7161	5.13804	28.5684	5.04576	28.2957
3.62413	10.1205	2.72558	18.9301	2.72582	20.7458	2.6326	15.8163	2.78698	20.5311	3.65404	20.8522	3.90256	14.8021	3.03494	17.3081	3.37661	14.7374	3.03523	19.62	5.14078	28.3857	5.04857	28.3086
3.6261	10.1467	2.7271	18.8812	2.72719	20.7617	2.63387	15.6177	2.78836	20.5802	3.65611	20.902	3.90482	14.7791	3.03658	17.1794	3.37878	14.7407	3.03679	19.618	5.14355	28.1791	5.05121	28.3894
3.62793	10.0369	2.72844	18.8941	2.72885	20.7853	2.63546	15.689	2.79005	20.6373	3.65812	20.8307	3.90698	14.6856	3.03835	17.0972	3.38021	14.6007	3.03835	19.5736	5.1465	28.2403	5.05394	28.2301
3.62983	10.0532	2.73012	18.8399	2.7301	20.7914	2.63666	15.5562	2.79148	20.6118	3.65997	20.8611	3.9091	14.6991	3.03981	17.1909	3.38219	14.5321	3.04021	19.5596	5.14904	28.1609	5.05664	28.3829
3.63215	9.97501	2.73142	18.9003	2.73179	20.6692	2.63842	15.5728	2.79301	20.6735	3.66193	20.8011	3.91102	14.7373	3.04147	16.9841	3.38411	14.6586	3.04168	19.4468	5.15183	28.079	5.0594	28.3021
3.63375	9.88262	2.73295	18.8265	2.73314	20.6748	2.63955	15.6272	2.79446	20.5554	3.66415	21.0003	3.91324	14.7041	3.04319	17.1399	3.38573	14.5829	3.04345	19.4242	5.15465	28.165	5.06199	27.9905
3.63577	9.93642	2.73442	18.909	2.7346	20.7404	2.64098	15.6359	2.79605	20.6707	3.66578	20.7191	3.91544	14.6043	3.04473	17.0389	3.38759	14.7026	3.04496	19.2772	5.15751	28.0556	5.06475	28.0766
3.63779	10.091	2.73595	18.8546	2.73602	20.7111	2.64248	15.5682	2.79739	20.5857	3.66787	20.6617	3.9175	14.7328	3.04645	17.1337	3.38962	14.6575	3.04666	19.3589	5.16002	27.851	5.06744	27.9566
3.63973	10.0469	2.73726	18.8353	2.73746	20.6621	2.64398	15.5651	2.79905	20.5839	3.67	20.3083	3.91944	14.6198	3.04803	17.0228	3.39113	14.6752	3.0482	19.3608	5.16299	27.8593	5.0702	28.0616
3.64151	9.52902	2.73885	18.9481	2.73903	20.6903	2.64524	15.5653	2.80036	20.6761	3.67178	20.2278	3.92157	14.6483	3.04975	17.0429	3.39318	14.5708	3.04984	19.3697	5.16568	27.7712	5.07288	27.9186
3.6438	9.23206	2.74015	18.7893	2.74052	20.6884	2.64676	15.7082	2.80223	20.7026	3.67365	19.9038	3.92401	14.5633	3.05122	16.9965	3.39493	14.6212	3.0517	19.3542	5.16844	27.7143	5.07552	27.9035
3.64546	9.24019	2.74199	18.8317	2.74188	20.6773	2.64801	15.6121	2.80336	20.7216	3.67595	19.8608	3.92577	14.7153	3.05292	16.878	3.39662	14.6026	3.05311	19.3598	5.17114	27.6081	5.0784	27.9075
3.64751	9.2738	2.74312	18.8355	2.74345	20.8366	2.64962	15.6691	2.80503	20.6381	3.67762	19.8769	3.92794	14.6796	3.05463	16.8914	3.39861	14.6378	3.05482	19.4421	5.17403	27.7763	5.08103	27.7255
3.64951	9.2818	2.74474	18.8031	2.74491	20.5628	2.65092	15.6672	2.80642	20.6551	3.67971	19.8374	3.93003	14.6499	3.05622	16.7663	3.40032	14.5629	3.05637	19.2968	5.17665	27.6026	5.08383	27.7909
3.65145	9.23727	2.74611	18.7974	2.74625	20.5664	2.65236	15.5661	2.80803	20.5656	3.68173	19.7396	3.93219	14.588	3.05787	16.824	3.40218	14.5689	3.0581	19.3482	5.17942	27.5959	5.08646	27.815
3.65318	9.18126	2.74769	18.8092	2.74786	20.62	2.65384	15.5491	2.80942	20.6372	3.68361	19.7288	3.93422	14.6557	3.05945	16.7075	3.40404	14.6349	3.05966	19.1795	5.18224	27.6673	5.08934	27.6652
3.65539	9.18481	2.74898	18.8051	2.74917	20.668	2.65523	15.6575	2.81101	20.7097	3.68545	19.7408	3.93628	14.6364	3.06117	16.8355	3.40577	14.5475	3.06126	19.2945	5.18506	27.6684	5.09196	27.7313
3.65731	9.13014	2.75066	18.8154	2.75089	20.604	2.65658	15.656	2.81237	20.6912	3.68776	19.8422	3.9385	14.5639	3.06265	16.7977	3.40761	14.6008	3.06303	19.2901	5.18771	27.5264	5.09473	27.6894
3.6592	9.20764	2.75191	18.779	2.75215	20.5876	2.658	15.5784	2.81412	20.659	3.68951	19.7708	3.94057	14.6416	3.06442	16.8154	3.40947	14.6762	3.06454	19.3974	5.19049	27.5553	5.09734	27.7586
3.66114	9.10625	2.75377	18.8294	2.75367	20.6531	2.65935	15.6121	2.81533	20.5592	3.69147	19.7911	3.94256	14.6142	3.06611	16.8351	3.41112	14.5692	3.06619	19.3008	5.19332	27.6197	5.10022	27.7014
3.6631	9.14717	2.7548	18.7352	2.75509	20.7016	2.66091	15.6194	2.81697	20.6517	3.69343	19.7487	3.94462	14.6478	3.06765	16.7873	3.41328	14.6621	3.06782	19.2469	5.1961	27.5189	5.10279	27.6886
3.66489	9.18449	2.75648	18.9215	2.7567	20.6631	2.66234	15.501	2.81855	20.6466	3.69548	19.7489	3.94705	14.6694	3.06928	16.7931	3.41477	14.5446	3.06959	19.391	5.19885	27.6374	5.10556	27.5856
3.66707	9.13288	2.75784	18.8238	2.75802	20.6171	2.66362	15.5145	2.81996	20.6154	3.69733	19.8571	3.94884	14.6034	3.07087	16.7348	3.41668	14.7074	3.07105	19.2205	5.20153	27.5756	5.1082	27.7212
3.66902	9.0423	2.75947	18.7138	2.75959	20.5268	2.66518	15.6504	2.82147	20.627	3.69943	19.8738	3.95104	14.6113	3.07268	16.6654	3.41861	14.5271	3.07271	19.1436	5.20445	27.6354	5.11102	27.6949
3.67087	9.0281	2.76073	18.8636	2.76084	20.4431	2.66653	15.5526	2.82287	20.5554	3.70134	19.9226	3.9531	14.6094	3.07411	16.6811	3.42026	14.5112	3.07443	19.2736	5.20723	27.621	5.11357	27.6107
3.67275	9.19743	2.76233	18.6254	2.7627	20.5041	2.66789	15.5419	2.82457	20.6227	3.70328	19.7733	3.95527	14.6046	3.07581	16.7434	3.42206	14.4902	3.07597	19.3392	5.20994	27.617	5.1164	27.7264
3.67487	9.14497	2.76369	18.7686	2.76381	20.4648	2.66934	15.4447	2.82591	20.256	3.70525	19.7659	3.95729	14.6002	3.07752	16.6531	3.42419	14.335	3.07768	19.3016	5.21263	27.6749	5.11908	27.5471
3.67672	9.06288	2.7654	18.7425	2.76549	20.4643	2.67075	15.5966	2.82749	20.3807	3.70728	19.7583	3.95937	14.5506	3.07907	16.7412	3.42561	14.4966	3.07928	19.2785	5.21565	27.653	5.12176	27.5344
3.67867	9.01888	2.76652	18.7119	2.76685	20.5265	2.67219	15.6001	2.82897	20.2497	3.70922	19.7501	3.96164	14.6137	3.08068	16.7124	3.4277	14.3552	3.08099	19.3114	5.21831	27.509	5.12447	27.6742
3.68069	9.09605	2.76825	18.7635	2.76844	20.5396	2.67371	15.6459	2.83056	20.1817	3.71109	19.7098	3.96368	14.7337	3.08235	16.6715	3.42949	14.3401	3.08245	19.2807	5.221	27.5087	5.12732	27.5636
3.68259	9.06285	2.76963	18.8311	2.76974	20.5585	2.67491	15.5827	2.83187	20.1802	3.7132	19.7919	3.96563	14.5004	3.08407	16.6482	3.43112	14.4094	3.08416	19.2175	5.22377	27.5865	5.12991	27.4872
3.68451	9.13596	2.7711	18.8608	2.77134	20.5082	2.67649	15.6577	2.8335	20.0974	3.71515	19.7418	3.96773	14.5742	3.08553	16.8137	3.43306	14.3052	3.08588	19.2128	5.22676	27.5114	5.13263	27.6354
3.68651	9.16119	2.7725	18.7981	2.77258	20.4508	2.67784	15.5567	2.83482	20.0138	3.71696	19.6925	3.97017	14.6124	3.08728	16.7874	3.43482	14.2472	3.08745	19.2109	5.22929	27.6441	5.13552	27.5687
3.68848	9.07563	2.77403	18.8431	2.77445	20.4151	2.67934	15.5902	2.83674	19.8815	3.71907	19.7524	3.972	14.6091	3.08886	16.8332	3.43668	14.3413	3.08912	19.3009	5.23212	27.6132	5.13815	27.6615
3.69029	8.99194	2.77543	18.693	2.77557	20.4455	2.68064	15.6281	2.83783	19.8476	3.72106	19.7178	3.97412	14.5624	3.09056	16.672	3.43858	14.2639	3.09069	19.1741	5.23488	27.4731	5.14083	27.462
3.69244	9.01786	2.77708	18.7625	2.77727	20.5046	2.6821	15.7213	2.83955	19.724	3.72287	19.7637	3.97618	14.5718	3.09211	16.752	3.44027	14.3803	3.0924	19.2656	5.23774	27.6406	5.14355	27.513
3.69438	8.99886	2.7783	18.7705	2.77857	20.4843	2.68347	15.6571	2.84093	18.8864	3.725	19.8356	3.97842	14.6363	3.09375	16.7507	3.44211	14.384	3.09389	19.1577	5.24027	27.6816	5.14647	27.4228
3.69621	9.02672	2.77992	18.75	2.78013	20.6102	2.68509	15.603	2.8425	18.4948	3.72696	19.7806	3.98051	14.5878	3.09547	16.6649	3.44398	14.379	3.09565	19.1502	5.24326	27.7018	5.14897	27.4896
3.69817	9.09244	2.78137	18.7982	2.78145	20.5553	2.68621	15.6189	2.84388	18.4974	3.72872	19.7265	3.98241	14.5506	3.09692	16.6124	3.44565	14.3504	3.09736	19.1192	5.2459	27.5417	5.15171	27.4317
3.70023	9.0757	2.78277	18.7492	2.78308	20.4349	2.6879	15.5429	2.84553	18.3015	3.73081	19.8049	3.98468	14.609	3.09873	16.6661	3.44778	14.4109	3.09888	19.1621	5.24859	27.6418	5.15446	27.5582
3.70202	8.91898	2.78425	18.76	2.78442	20.5428	2.68919	15.6396	2.84697	18.2819	3.73302	19.674	3.98688	14.5433	3.10034	16.7363	3.44932	14.3108	3.10052	19.1565	5.25138	27.6271	5.15723	27.4693
3.70415	9.07096	2.78572	18.7643	2.78614	20.4103	2.69066	15.5861	2.8486	18.3015	3.73461	19.713	3.98881	14.3987	3.10197	16.6332	3.4512	14.3663	3.10212	19.1822	5.25428	27.6388	5.15971	27.4467
3.70606	9.09603	2.78732	18.65	2.78729	20.6241	2.69198	15.5281	2.84986	18.253	3.73672	19.8027	3.99078	14.6467	3.10354	16.5791	3.45308	14.3388	3.10392	19.0437	5.25687	27.5298	5.16263	27.4382
3.70785	8.98181	2.78868	18.6734	2.78893	20.532	2.69347	15.5781	2.85148	18.2561	3.73873	19.7442	3.99317	14.5658	3.10518	16.537	3.45482	14.2826	3.10534	19.1513	5.25958	27.582	5.16525	27.3825
3.70986	9.0151	2.79008	18.8309	2.79032	20.5618	2.69475	15.5293	2.85303	18.1622	3.74061	19.8837	3.99518	14.5096	3.1069	16.6222	3.45657	14.3193	3.10705	19.1844	5.26248	27.4803	5.16791	27.4717
3.71208	9.18964	2.79161	18.7333	2.79185	20.4827	2.6965	15.5668	2.85447	18.0842	3.74254	19.7865	3.99725	14.5789	3.10839	16.6591	3.45874	14.3103	3.10876	19.1451	5.26527	27.4027	5.17067	27.3885
3.71368	9.01962	2.79311	18.7552	2.79325	20.5043	2.6976	15.631	2.85599	17.4721	3.74482	19.7006	3.99928	14.5027	3.11017	16.637	3.46013	14.2921	3.1103	19.2407	5.2679	27.4608	5.17349	27.4532
3.71576	9.16046	2.79448	18.753	2.79475	20.4983	2.69923	15.6341	2.85738	17.3353	3.7464	19.8089	4.00143	14.5259	3.11173	16.6701	3.46217	14.4301	3.11192	19.2489	5.27073	27.5513	5.17607	27.4634
3.71776	9.12794	2.7961	18.7214	2.79614	20.5294	2.70049	15.657	2.85916	17.0722	3.74851	19.594	4.0036	14.5028	3.11343	16.6777	3.46405	14.2668	3.1136	19.1024	5.27357	27.5934	5.17877	27.4184
3.7196	9.1237	2.79739	18.7035	2.79779	20.4139	2.702	15.6435	2.86037	17.1072	3.75057	19.7672	4.00552	14.5966	3.11492	16.4875	3.46567	14.2844	3.11531	19.2373	5.27634	27.5822	5.18168	27.4078
3.7215	9.04978	2.79913	18.7224	2.79899	20.5531	2.70328	15.6301	2.86196	16.9543	3.75247	19.7681	4.00779	14.444	3.11664	16.6004	3.46762	14.2821	3.11675	19.1769	5.27912	27.5555	5.18434	27.3713
3.72376	9.0238	2.80034	18.649	2.8006	20.4754	2.70486	15.7053	2.86347	16.9216	3.75428	19.6314	4.00986	14.4586	3.11839	16.637	3.46936	14.2537	3.11851	19.1619	5.28176	27.5406	5.18699	27.4105
3.72535	8.9947	2.80184	18.6349	2.80214	20.5238	2.70611	15.4979	2.86507	16.801	3.75658	19.6559	4.01188	14.3623	3.11982	16.6276	3.47114	14.2937	3.1201	19.2131	5.28473	27.4114	5.18973	27.4195
3.72743	9.00478	2.80334	18.7568	2.80354	20.4918	2.70786	15.6624	2.86636	16.7232	3.75835	19.643	4.01391	14.4143	3.12161	16.5623	3.47315	14.3405	3.1218	19.1245	5.28747	27.6118	5.19265	27.4719
3.72953	8.95405	2.80493	18.7353	2.80499	20.3959	2.70891	15.6576	2.86808	16.8717	3.76033	19.6715	4.01628	14.4542	3.12312	16.7278	3.47484	14.2817	3.12335	19.1159	5.29022	27.5405	5.19518	27.3743
3.7313	9.00484	2.8062	18.7881	2.8064	20.4764	2.71051	15.6324	2.86933	16.7711	3.76229	19.7214	4.01825	14.3611	3.1249	16.6401	3.47662	14.2965	3.12499	19.0732	5.29291	27.5834	5.19795	27.2975
3.73315	8.97789	2.80784	18.6906	2.80797	20.4695	2.71181	15.6854	2.8712	16.662	3.76431	19.6255	4.02031	14.392	3.12641	16.5598	3.47847	14.1682	3.12671	19.0748	5.29587	27.5607	5.2006	27.416
3.73544	9.0786	2.80908	18.7516	2.80941	20.3489	2.71336	15.5892	2.87234	16.7067	3.7661	19.6861	4.0224	14.4285	3.1281	16.6013	3.4801	14.3854	3.12815	19.1219	5.29858	27.4821	5.20346	27.5567
3.7371	9.13797	2.81092	18.6894	2.81082	20.4113	2.71463	15.525	2.87405	16.7639	3.7683	19.6351	4.02452	14.3793	3.12979	16.6272	3.48228	14.2829	3.12997	19.0953	5.30129	27.5231	5.20596	27.3875
3.73917	9.06472	2.81202	18.6878	2.81236	20.3571	2.71622	15.6478	2.87543	16.693	3.77024	19.6488	4.02677	14.4636	3.13124	16.6388	3.48387	14.2128	3.13159	19.0953	5.30403	27.4528	5.20885	27.3629
3.74117	9.1406	2.8137	18.8902	2.81386	20.4279	2.71737	15.5676	2.87699	16.5888	3.7721	19.6162	4.02859	14.3874	3.13304	16.562	3.48572	14.2017	3.1332	19.077	5.30697	27.5695	5.21141	27.4121
3.743	9.06434	2.81506	18.7235	2.81521	20.4356	2.71917	15.7336	2.87838	16.6441	3.77403	19.6176	4.03088	14.4026	3.13456	16.5922	3.48756	14.307	3.13479	19.1563	5.3095	27.5019	5.21412	27.3681
3.74485	8.99571	2.81662	18.7822	2.81674	20.4981	2.72024	15.6658	2.88	16.7063	3.77614	19.6633	4.03301	14.4285	3.13635	16.6395	3.48929	14.1822	3.13642	19.1819	5.31234	27.4206	5.21685	27.3434
3.74717	8.82262	2.81792	18.7722	2.8181	20.3924	2.72178	15.5776	2.88147	16.7828	3.77803	19.5972	4.03505	14.3607	3.13784	16.5644	3.49109	14.1981	3.13813	19.1926	5.31509	27.4994	5.21961	27.449
3.74887	8.95349	2.81958	18.7481	2.81984	20.4563	2.72316	15.7037	2.88304	16.6902	3.77995	19.6479	4.03697	14.3766	3.13952	16.6168	3.49323	14.2772	3.13963	19.1908	5.31786	27.5111	5.22221	27.4318
3.75082	8.81068	2.82081	18.6944	2.8211	20.4212	2.72476	15.626	2.88436	16.6252	3.78203	19.6822	4.03935	14.3497	3.14121	16.6157	3.49467	14.1709	3.14141	19.1844	5.32049	27.4812	5.22495	27.331
3.75279	8.82047	2.82271	18.7321	2.82262	20.4673	2.72594	15.673	2.88598	16.802	3.7839	19.6958	4.04143	14.3397	3.14267	16.4643	3.49666	14.1637	3.14298	19.1938	5.32345	27.5282	5.22776	27.3237
3.75477	8.85182	2.82374	18.6563	2.82405	20.4938	2.72752	15.5611	2.88748	16.8248	3.78583	19.5356	4.04347	14.2736	3.14447	16.514	3.49852	14.1423	3.14466	19.2585	5.3261	27.5758	5.2305	27.3747
3.75661	8.77345	2.82546	18.6927	2.8256	20.459	2.72871	15.6432	2.8889	16.7589	3.78787	19.5465	4.04544	14.2271	3.146	16.6036	3.50019	14.2769	3.14616	19.0833	5.3288	27.5608	5.23315	27.4417
3.75878	8.82059	2.82678	18.6676	2.82691	20.3818	2.73049	15.6723	2.89055	16.7796	3.78993	19.6372	4.04763	14.3565	3.14778	16.5421	3.50209	14.205	3.14788	19.2017	5.33158	27.5046	5.23588	27.3617
3.76058	8.71797	2.82833	18.6086	2.82857	20.3707	2.73158	15.802	2.89187	16.6966	3.79164	19.6201	4.04995	14.2574	3.14923	16.655	3.50394	14.161	3.14963	19.1385	5.33448	27.4735	5.23879	27.385
3.76253	8.75206	2.82965	18.7451	2.82983	20.5417	2.73317	15.7118	2.89365	16.8028	3.79385	19.6027	4.05172	14.2688	3.15093	16.5871	3.50564	14.2183	3.15105	19.1647	5.3371	27.4586	5.24138	27.3378
3.76453	8.48738	2.83126	18.6757	2.8317	20.4441	2.73452	15.6775	2.89487	16.7914	3.7958	19.5792	4.05392	14.304	3.15267	16.5517	3.50762	14.2089	3.15284	19.1708	5.33984	27.4511	5.24417	27.3703
3.7665	8.40894	2.83262	18.7273	2.83275	20.4603	2.73603	15.637	2.89645	16.7429	3.79758	19.5303	4.05608	14.1966	3.15413	16.5053	3.50936	14.1919	3.15437	19.2488	5.34276	27.4167	5.24681	27.3353
3.76836	8.44699	2.83433	18.6007	2.83439	20.4904	2.73727	15.7633	2.89795	16.7103	3.79958	19.5901	4.0582	14.2737	3.1559	16.5757	3.51117	14.1927	3.15613	19.108	5.34549	27.3845	5.24964	27.4189
3.77036	8.41309	2.83547	18.708	2.83577	20.5307	2.73881	15.6217	2.89958	16.7756	3.80182	19.5338	4.0601	14.238	3.1574	16.5253	3.51306	14.1866	3.15765	19.1956	5.34818	27.5023	5.25228	27.324
3.77233	8.16926	2.83716	18.6417	2.8374	20.4437	2.74007	15.7155	2.90087	16.7304	3.80347	19.3845	4.0624	14.2343	3.15921	16.5188	3.51466	14.18	3.15934	19.2693	5.35102	27.5291	5.25502	27.3223
3.77428	8.31126	2.83851	18.6406	2.83865	20.5524	2.74183	15.6026	2.90257	16.736	3.80562	19.5344	4.0644	14.294	3.16066	16.4653	3.51676	14.2457	3.16103	19.1969	5.35386	27.512	5.25761	27.3913
3.77614	8.32969	2.84007	18.7405	2.84029	20.4206	2.74297	15.6566	2.90383	16.7798	3.80758	19.4428	4.06661	14.2269	3.16242	16.4069	3.51844	14.1496	3.16248	19.2286	5.35655	27.4911	5.26038	27.3361
3.77823	8.40208	2.84143	18.5584	2.84158	20.4729	2.74447	15.5766	2.9057	16.7946	3.8094	19.4498	4.06855	14.1878	3.1641	16.4143	3.52024	14.1591	3.16427	19.1843	5.35938	27.3935	5.26304	27.3951
3.78004	8.30006	2.84292	18.6376	2.84338	20.4574	2.74584	15.6518	2.90682	16.6931	3.81136	19.4605	4.07069	14.1337	3.16553	16.4594	3.52211	14.1336	3.16581	19.0751	5.36207	27.3898	5.26579	27.324
3.78204	8.12992	2.84443	18.7172	2.84443	20.4596	2.74734	15.5802	2.90857	16.7391	3.8137	19.4425	4.07299	14.1756	3.16732	16.4661	3.52384	14.1635	3.16758	19.0728	5.365	27.4599	5.26841	27.2947
3.78407	8.13704	2.84594	18.6635	2.84616	20.5673	2.74861	15.6521	2.90995	16.6314	3.81529	19.3515	4.0748	14.1283	3.16879	16.4616	3.5256	14.1895	3.16909	19.0837	5.36767	27.4216	5.27116	27.3779
3.78598	8.11866	2.84724	18.598	2.84753	20.4437	2.75018	15.6356	2.91149	16.6702	3.81735	19.5015	4.07705	14.0237	3.17071	16.3363	3.52779	14.139	3.17076	18.9439	5.37044	27.3676	5.27388	27.2686
3.78777	8.10725	2.84889	18.6351	2.84907	20.4647	2.75145	15.6525	2.91292	16.6078	3.81937	19.5467	4.07918	14.1127	3.1721	16.3767	3.52922	14.1627	3.17246	19.0014	5.37318	27.3466	5.27667	27.2516
3.78989	8.0793	2.8503	18.5663	2.85038	20.501	2.75315	15.6612	2.91446	16.7433	3.82131	19.4632	4.08122	14.1708	3.17385	16.3419	3.53116	14.1514	3.17391	18.9284	5.37611	27.4471	5.27937	27.2882
3.79189	8.03293	2.8517	18.5178	2.85201	20.3619	2.75433	15.682	2.91598	16.6306	3.82312	19.4406	4.08321	14.1504	3.17551	16.3669	3.53303	14.1835	3.17571	18.9346	5.37872	27.3431	5.28197	27.2179
3.79364	8.00338	2.8532	18.5917	2.85331	20.5154	2.75574	15.6071	2.91755	16.6163	3.82544	19.3973	4.08548	14.2212	3.17696	16.2968	3.53471	14.0825	3.17725	18.8227	5.38149	27.336	5.28487	27.1725
3.79575	8.01759	2.85457	18.5515	2.85506	20.4536	2.75718	15.6098	2.91891	16.6195	3.82711	19.4696	4.0876	14.0605	3.17879	16.3151	3.53662	14.2068	3.179	19.0347	5.38423	27.2167	5.28759	27.1389
3.79765	7.9521	2.85623	18.5518	2.85621	20.4828	2.75871	15.5716	2.9205	16.5413	3.82918	19.5545	4.08967	14.0926	3.18026	16.2822	3.53847	14.1728	3.18048	18.9243	5.38719	27.3363	5.29029	27.1465
3.79949	7.91878	2.85761	18.6233	2.85788	20.5123	2.76002	15.7013	2.922	16.5103	3.83117	19.4747	4.09161	14.1307	3.18215	16.3357	3.54017	14.1166	3.18217	18.9815	5.38971	27.3277	5.29293	27.1283
3.80157	7.98029	2.85906	18.5943	2.85926	20.4961	2.76146	15.5896	2.9234	16.6578	3.83316	19.5462	4.09382	14.1443	3.18351	16.3247	3.54204	14.1605	3.18391	18.9517	5.39254	27.2671	5.29586	27.3483
3.80364	7.85463	2.86057	18.563	2.86074	20.3715	2.76278	15.6648	2.92502	16.6313	3.83491	19.4964	4.0962	14.2118	3.18527	16.3489	3.54391	14.0139	3.18536	18.9772	5.39532	27.2941	5.29851	27.0611
3.80529	7.98658	2.86206	18.522	2.86213	20.3348	2.76441	15.6839	2.92634	16.603	3.83708	19.4447	4.09794	14.1605	3.18695	16.238	3.54564	13.9499	3.18713	18.9454	5.39812	27.2239	5.30118	27.1097
3.8074	7.86475	2.86339	18.5819	2.86369	20.0586	2.76569	15.6283	2.92822	16.6013	3.83909	19.5415	4.1001	14.0536	3.18842	16.223	3.54757	14.0606	3.18865	18.9924	5.40067	27.1678	5.30386	27.2109
3.80944	7.96315	2.86499	18.6439	2.86515	19.9801	2.76702	15.7214	2.92935	16.4891	3.84096	19.4627	4.1023	14.0734	3.19025	16.3682	3.54918	14.0045	3.19043	18.9813	5.40364	27.0942	5.30673	27.1169
3.81122	8.00335	2.86629	18.5557	2.86669	19.7767	2.76859	15.6249	2.93101	16.2975	3.84289	19.4277	4.10439	14.0168	3.19167	16.3439	3.55123	13.9824	3.19189	18.9796	5.40634	27.1432	5.30922	27.1407
3.81321	7.93177	2.86812	18.5634	2.86796	19.6566	2.77001	15.4782	2.9324	16.3226	3.84491	19.5319	4.10645	14.0654	3.19361	16.3422	3.55292	14.056	3.19366	18.9969	5.40905	27.0803	5.31201	27.1554
3.8154	7.87974	2.86925	18.5104	2.86956	19.7344	2.77132	15.5946	2.93408	16.3609	3.84677	19.5481	4.10847	14.1424	3.19491	16.2956	3.55477	14.0383	3.19535	18.9003	5.41184	27.0604	5.31469	27.1033
3.81701	7.87579	2.87085	18.4224	2.87101	19.6629	2.77279	15.6538	2.93538	16.2517	3.84881	19.3888	4.11071	14.1423	3.19673	16.2821	3.55665	13.9855	3.19677	18.988	5.41473	26.9869	5.31734	27.126
3.81917	7.85083	2.87225	18.3975	2.87243	19.6111	2.77415	15.4969	2.93703	16.422	3.85089	19.3518	4.11283	14.0535	3.19843	16.3662	3.55835	14.0699	3.19855	18.9243	5.41733	26.9684	5.32003	27.1086
3.82113	7.82013	2.87383	18.4318	2.87399	19.6346	2.77562	15.5322	2.93835	16.2109	3.85275	19.4407	4.11474	14.0417	3.19988	16.3525	3.56009	14.1025	3.20003	18.9359	5.4201	26.9102	5.32288	26.9929
3.82292	7.8319	2.87513	18.4703	2.87535	19.6365	2.77711	15.5773	2.94018	16.17	3.8546	19.4575	4.11685	14.0964	3.20168	16.3907	3.5623	14.0479	3.20194	18.9828	5.42301	26.8963	5.32552	27.034
3.82485	7.80142	2.87679	18.407	2.87698	19.6565	2.77835	15.5146	2.94129	15.9847	3.85674	19.4793	4.11924	14.0246	3.20307	16.1435	3.56374	13.9901	3.20335	18.9299	5.42575	26.9899	5.32814	27.0593
3.82718	7.84988	2.878	18.4747	2.87833	19.5835	2.77991	15.5558	2.94307	15.8265	3.85873	19.5382	4.12107	14.1062	3.20502	16.2706	3.56569	14.0933	3.20508	18.9317	5.42844	26.9952	5.331	27.1011
3.82876	7.72295	2.87991	18.34	2.87971	19.6303	2.78129	15.5741	2.94445	14.9213	3.86053	19.3586	4.12322	14.0307	3.20639	16.2704	3.56753	14.0908	3.20675	18.8583	5.43123	26.8077	5.33377	26.9837
3.83083	7.84123	2.88093	18.3728	2.88127	19.4946	2.78266	15.4875	2.94597	14.8465	3.86264	19.4959	4.12528	14.101	3.20821	16.1871	3.56918	14.0873	3.20819	18.986	5.43412	26.9275	5.33641	27.0324
3.8328	7.86431	2.88259	18.3127	2.88282	19.6234	2.78405	15.5552	2.94741	14.874	3.86461	19.388	4.12748	13.9909	3.2098	16.1621	3.57114	14.0575	3.21003	18.9039	5.43683	26.8646	5.33909	26.9678
3.83463	7.92971	2.88401	18.3762	2.88414	19.5073	2.78555	15.5364	2.9489	14.8038	3.86646	19.5605	4.12957	13.9856	3.21128	16.2434	3.57309	14.0127	3.2115	18.9426	5.43959	26.7802	5.34206	26.866
3.83653	7.79254	2.8856	18.2202	2.88574	19.5248	2.78695	15.4867	2.95047	14.7302	3.86843	19.4775	4.13154	14.0241	3.21305	16.0861	3.57466	13.9709	3.21338	18.9028	5.44227	26.8775	5.34461	26.9369
3.83884	7.81311	2.88687	18.3244	2.88703	19.4788	2.78848	15.6416	2.95202	14.7537	3.87063	19.4171	4.13375	13.9604	3.21447	16.2718	3.5766	14.0575	3.21475	18.851	5.44523	26.8523	5.34733	26.9911
3.84045	7.72864	2.8885	18.2717	2.88879	19.4156	2.78964	15.5567	2.95341	14.656	3.87227	19.4597	4.13586	14.0555	3.2165	15.9365	3.57841	14.1155	3.2165	19.0837	5.4479	26.7734	5.35006	27.0151
3.84245	7.71636	2.88973	18.308	2.88999	19.4654	2.79124	15.5587	2.95501	14.6842	3.87446	19.5157	4.13787	14.0785	3.21781	15.8808	3.58017	14.0865	3.21819	18.9154	5.45068	26.8669	5.35297	27.0072
3.84452	7.64658	2.89156	18.2298	2.89159	19.4565	2.79259	15.499	2.9565	14.667	3.87646	19.4511	4.13995	13.9946	3.21961	15.8343	3.58208	14.0991	3.21966	18.9132	5.45338	26.8184	5.35539	26.9876
3.84639	7.63595	2.89267	18.2625	2.893	19.5293	2.79403	15.4369	2.95789	14.8327	3.87829	19.3859	4.14234	14.0578	3.22122	15.8351	3.58379	14.0582	3.22149	18.9522	5.45635	26.6595	5.35825	26.8407
3.84818	7.69945	2.89445	18.3175	2.89455	19.4847	2.79541	15.5976	2.95952	14.737	3.88017	19.5394	4.14412	13.9945	3.22269	15.7804	3.58571	13.9798	3.22291	18.7702	5.45898	26.571	5.3609	27.0233
3.85044	7.68037	2.89572	18.2306	2.89584	19.4931	2.79691	15.5487	2.96084	14.5762	3.88246	19.5358	4.14633	14.0173	3.22455	15.627	3.58743	14.0472	3.22484	18.6609	5.46173	26.6736	5.36365	26.8765
3.85219	7.80456	2.89728	18.3312	2.89749	19.4659	2.79821	15.4692	2.96273	14.865	3.88417	19.4495	4.14842	14.0394	3.22595	15.6979	3.58929	13.9941	3.22615	18.7775	5.46445	26.6969	5.36619	26.8448
3.8542	7.69031	2.89858	18.2176	2.89872	19.446	2.79988	15.5255	2.96385	14.6455	3.88622	19.3165	4.15062	13.9826	3.22792	15.69	3.59113	14.0845	3.22797	18.7352	5.46738	26.6732	5.36912	26.8929
3.85615	7.79587	2.90014	18.1956	2.90064	19.4961	2.80095	15.5951	2.96554	14.6297	3.88823	19.4764	4.15266	13.9637	3.22922	15.6863	3.59293	14.0415	3.22968	18.7343	5.46994	26.6966	5.37166	26.915
3.85811	7.69036	2.9015	18.3524	2.90167	19.5113	2.80257	15.5309	2.96691	14.6297	3.8901	19.4629	4.15463	13.9044	3.23101	15.7247	3.5946	13.9612	3.2311	18.6555	5.47282	26.6603	5.37437	26.8622
3.85989	7.75287	2.90326	18.2529	2.90337	19.4684	2.80395	15.5502	2.96854	14.6095	3.89198	19.5595	4.15693	13.8157	3.23266	15.7793	3.59677	14.0874	3.23292	18.7146	5.47555	26.5525	5.37718	26.8803
3.86211	7.59028	2.90443	18.2546	2.9047	19.5428	2.80543	15.6164	2.96988	14.6235	3.89427	19.4309	4.159	13.7274	3.23421	15.6009	3.59825	14.08	3.2343	18.6527	5.47834	26.5491	5.37992	26.9371
3.86399	7.62059	2.90612	18.1852	2.90628	19.4793	2.8067	15.4938	2.97155	14.6807	3.89597	19.4189	4.16097	13.5346	3.23594	15.8018	3.60022	13.9635	3.23624	18.7161	5.48096	26.539	5.3825	26.7877
3.86584	7.62468	2.90747	18.2774	2.90757	19.4357	2.80826	15.525	2.97286	14.5863	3.89795	19.4121	4.16299	13.4395	3.23736	15.6117	3.60207	13.9573	3.23763	18.6513	5.48393	26.5854	5.38529	26.8203
3.8678	7.65762	2.90891	18.2853	2.90923	19.3028	2.80949	15.4801	2.9747	14.7024	3.89998	19.3634	4.16545	13.2812	3.23935	15.6687	3.60368	14.0795	3.23944	18.6847	5.48656	26.5278	5.38816	26.6898
3.86985	7.68761	2.91036	18.2081	2.9105	19.3512	2.81125	15.4941	2.9758	14.6337	3.902	19.398	4.16735	13.1907	3.24063	15.605	3.60563	14.0201	3.24105	18.6479	5.48923	26.4702	5.39075	26.6483
3.8717	7.73416	2.91186	18.215	2.91232	19.3112	2.8123	15.4802	2.97755	14.4731	3.90375	19.3591	4.16941	13.1141	3.24249	15.6688	3.60762	13.9239	3.24252	18.6933	5.49206	26.5747	5.39345	26.6592
3.87372	7.57559	2.91338	18.1624	2.91338	19.2444	2.81397	15.3302	2.979	14.52	3.90598	19.4132	4.17145	13.132	3.24413	15.4966	3.60914	14.0138	3.24428	18.6821	5.49497	26.465	5.39627	26.7166
3.87571	7.6726	2.91488	18.2081	2.91509	19.236	2.81526	15.3703	2.98049	14.6512	3.90778	19.3451	4.17368	13.011	3.24565	15.546	3.61113	13.9534	3.24571	18.6951	5.49758	26.5292	5.39908	26.7069
3.87758	7.79694	2.91619	18.2849	2.9164	19.3089	2.81676	15.5137	2.98197	14.5916	3.90979	19.4931	4.17589	13.0991	3.2474	15.4657	3.61288	13.9077	3.24773	18.7356	5.50026	26.4195	5.40156	26.7122
3.87949	7.62176	2.91776	18.3203	2.91802	19.2008	2.81802	15.5368	2.98342	14.422	3.91176	19.3552	4.1777	13.1652	3.24879	15.4536	3.61461	13.8902	3.24904	18.6217	5.50325	26.3355	5.40445	26.6302
3.88159	7.68269	2.91924	18.1686	2.91933	19.2084	2.81962	15.5143	2.985	14.5832	3.91378	19.4203	4.17996	13.0609	3.25081	15.447	3.61664	13.8792	3.25085	18.585	5.50599	26.3761	5.40711	26.6134
3.88346	7.628	2.92069	18.1276	2.92089	19.1892	2.82081	15.4373	2.98646	14.3724	3.91559	19.4453	4.18212	13.019	3.25213	15.5816	3.6183	13.9395	3.25246	18.6878	5.50865	26.3988	5.40986	26.5486
3.88533	7.6989	2.92215	18.1926	2.92227	19.3557	2.82266	15.4876	2.98798	14.4708	3.91763	19.4069	4.18411	12.9577	3.25393	15.4356	3.6202	13.8947	3.25391	18.581	5.51147	26.3441	5.41245	26.5013
3.88739	7.59325	2.9235	18.1974	2.92395	19.2653	2.82364	15.4344	2.98952	14.4357	3.91969	19.389	4.18607	12.8901	3.25552	15.4375	3.62192	13.9076	3.25579	18.7362	5.51435	26.2401	5.41529	26.5212
3.88938	7.69544	2.9252	18.12	2.92512	19.1732	2.82529	15.4097	2.99103	14.47	3.92163	19.3901	4.18844	12.9466	3.25704	15.5346	3.62378	13.8959	3.2572	18.6861	5.51706	26.3645	5.41787	26.4849
[truncated: 5,257 more rows]

## Sheet: Table S4
Table S4. Additional raw and calculated flexural test data, including flexural strength and modulus. The length, width, and centre thickness values were measurements of the bamboo specimens. The support span was the distance between the bottom fixture rollers and speed was the cross-head speed of the dual column universal testing system. Both were determined following ASTM D790 along with the fle…
Type of bamboo	Length (mm)	Width (mm)	Center Thickness (mm)	Support Span (mm)	Speed (mm/min)	Flexural Strength (MPa)	Flexural Modulus (GPa)	Specific Strength (MPa m^3/kg)	Specific Modulus (GPa m^3/kg)
Non-plastinated	110	4.29	2.75	44	1.17	101.023	8.36809	0.142361	0.0117923
Non-plastinated	110	4.85	2.06	33	0.88	99.7145	8.26357	0.140517	0.011645
Non-plastinated	110	4.46	2.06	33	0.88	127.283	8.55197	0.179367	0.0120514
Non-plastinated	110	4.26	2.01	32	0.85	115.603	7.43492	0.162908	0.0104773
Non-plastinated	110	4.02	2.14	34	0.9	88.1838	9.62152	0.124268	0.0135586
Non-plastinated	110	4.06	2.74	44	1.18	97.8942	7.3291	0.137952	0.0103281
Plastinated	110	4.42	2.93	47	1.26	118.61	6.15973	0.165776	0.00860916
Plastinated	110	4.18	2.32	37	0.98	155.978	9.66698	0.218003	0.0135111
Plastinated	110	4.47	2.56	41	1.09	136.421	6.56585	0.19067	0.00917677
Plastinated	110	4.12	2.32	37	0.98	154.447	7.70873	0.215864	0.0107741
Plastinated	110	4.11	3.87	62	1.66	221.865	8.55466	0.31009	0.0119564
Plastinated	110	4.08	3.8	61	1.63	196.403	8.42365	0.274503	0.0117733

## Sheet: Table S5
Table S5. The raw data collected by the PF-8000 Pulse Flow Respirometer (from Respirometer Systems and Applications in Fayetteville, AR, USA) for the specific oxygen uptake test. There were two channels used for each specimen type (i.e. non-plastinated, plastinated, positive control, and inoculum). Oxygen consumption occuring in each channel was measured at different times, which were denoted by …
TIME (hours)	Non-plastinated		Plastinated		Positive control		Inoculum		Date	Time
	Oxygen consumption (mg)
0	0	0	0	0	0	0	0	0	2021-06-02	19:55:37
0.166944	0.21	0	0	0	0	0	0	0	2021-06-02	20:05:38
0.333611	0.57	0	0	0	0	0	0	0	2021-06-02	20:15:38
0.500278	0.93	0	0	0	0	0	0	0	2021-06-02	20:25:38
0.666944	1.35	0	0	0	0.07	0	0	0	2021-06-02	20:35:38
0.833611	1.92	0	0.23	0	0.15	0	0	0	2021-06-02	20:45:38
1.00028	2.42	0.21	0.76	0	0.44	0	0	0	2021-06-02	20:55:38
1.16694	2.92	0.63	1.21	0.22	0.73	0	0	0	2021-06-02	21:05:38
1.33361	3.56	1.13	1.75	0.6	1.18	0	0	0	2021-06-02	21:15:38
1.50028	4.2	1.48	2.35	0.9	1.54	0.47	0	0	2021-06-02	21:25:38
1.66694	4.84	1.9	2.88	1.27	1.98	0.88	0	0	2021-06-02	21:35:38
1.83361	5.48	2.4	3.42	1.65	2.43	1.35	0	0	2021-06-02	21:45:38
2.00028	6.19	2.82	3.95	2.02	2.94	1.76	0	0.07	2021-06-02	21:55:38
2.16694	6.84	3.31	4.55	2.4	3.31	2.23	0	0.35	2021-06-02	22:05:38
2.33361	7.48	3.74	5.09	2.77	3.75	2.64	0	0.55	2021-06-02	22:15:38
2.50028	8.12	4.23	5.62	3.07	4.19	3.11	0	0.83	2021-06-02	22:25:38
2.66694	8.76	4.65	6.15	3.45	4.63	3.52	0	1.04	2021-06-02	22:35:38
2.83361	9.33	5.01	6.68	3.82	5.15	3.99	0	1.31	2021-06-02	22:45:38
3.00028	9.97	5.5	7.21	4.19	5.59	4.47	0.14	1.52	2021-06-02	22:55:38
3.16694	10.61	5.92	7.74	4.57	6.03	4.94	0.43	1.8	2021-06-02	23:05:38
3.33361	11.25	6.34	8.27	4.87	6.47	5.42	0.64	2.01	2021-06-02	23:15:38
3.50028	11.75	6.77	8.73	5.24	6.91	5.82	0.93	2.28	2021-06-02	23:25:38
3.66694	12.39	7.19	9.26	5.62	7.42	6.3	1.14	2.49	2021-06-02	23:35:38
3.83361	12.96	7.61	9.64	5.92	7.79	6.77	1.35	2.7	2021-06-02	23:45:38
4.00028	13.6	7.9	10.09	6.29	8.23	7.24	1.57	2.91	2021-06-02	23:55:38
4.16694	14.17	8.25	10.55	6.67	8.67	7.72	1.78	3.11	2021-06-03	00:05:38
4.33361	14.67	8.67	11.01	6.89	9.11	8.19	2	3.32	2021-06-03	00:15:38
4.50028	15.24	9.02	11.46	7.19	9.55	8.67	2.21	3.53	2021-06-03	00:25:38
4.66694	15.74	9.38	11.92	7.56	10.07	9.14	2.35	3.67	2021-06-03	00:35:38
4.83361	16.23	9.8	12.37	7.86	10.51	9.61	2.57	3.88	2021-06-03	00:45:38
5.00028	16.73	10.15	12.83	8.16	10.95	10.09	2.78	4.08	2021-06-03	00:55:38
5.16694	17.3	10.57	13.21	8.54	11.47	10.63	2.99	4.29	2021-06-03	01:05:38
5.33361	17.87	10.93	13.66	8.84	11.91	11.1	3.21	4.5	2021-06-03	01:15:38
5.50028	18.44	11.28	14.12	9.14	12.42	11.58	3.42	4.71	2021-06-03	01:25:38
5.66694	18.94	11.63	14.57	9.44	12.86	12.05	3.56	4.84	2021-06-03	01:35:38
5.83361	19.51	11.98	14.95	9.74	13.38	12.52	3.78	5.05	2021-06-03	01:45:38
6.00028	20.01	12.34	15.41	10.04	13.82	12.93	3.99	5.19	2021-06-03	01:55:38
6.16694	20.58	12.69	15.79	10.34	14.26	13.34	4.14	5.4	2021-06-03	02:05:38
6.33361	21.08	13.04	16.24	10.64	14.63	13.81	4.28	5.61	2021-06-03	02:15:38
6.50028	21.64	13.39	16.7	10.94	15.07	14.28	4.49	5.74	2021-06-03	02:25:38
6.66694	22.14	13.75	17.08	11.23	15.51	14.69	4.63	5.95	2021-06-03	02:35:38
6.83361	22.71	14.03	17.53	11.53	15.95	15.16	4.85	6.09	2021-06-03	02:45:38
7.00028	23.21	14.38	17.91	11.83	16.39	15.64	4.99	6.3	2021-06-03	02:55:38
7.16694	23.71	14.73	18.37	12.13	16.83	16.04	5.2	6.44	2021-06-03	03:05:38
7.33361	24.21	15.02	18.75	12.43	17.27	16.52	5.35	6.57	2021-06-03	03:15:38
7.50028	24.78	15.37	19.13	12.73	17.71	16.93	5.49	6.78	2021-06-03	03:25:38
7.66694	25.28	15.72	19.51	13.03	18.08	17.33	5.7	6.92	2021-06-03	03:35:38
7.83361	25.77	16.07	19.96	13.33	18.52	17.81	5.85	6.99	2021-06-03	03:45:38
8.00028	26.27	16.43	20.34	13.56	18.96	18.21	6.06	7.2	2021-06-03	03:55:38
8.16694	26.84	16.64	20.72	13.86	19.33	18.69	6.2	7.34	2021-06-03	04:05:38
8.33361	27.34	16.99	21.18	14.16	19.77	19.09	6.35	7.54	2021-06-03	04:15:38
8.50028	27.84	17.34	21.56	14.38	20.14	19.5	6.56	7.68	2021-06-03	04:25:38
8.66694	28.34	17.62	21.94	14.68	20.51	19.9	6.7	7.82	2021-06-03	04:35:38
8.83361	28.76	17.98	22.31	14.98	20.87	20.31	6.84	8.03	2021-06-03	04:45:38
9.00028	29.12	18.33	22.69	15.28	21.31	20.72	7.06	8.17	2021-06-03	04:55:38
9.16694	29.62	18.61	23.07	15.58	21.68	21.12	7.2	8.3	2021-06-03	05:05:38
9.33361	30.12	18.96	23.45	15.8	22.12	21.53	7.34	8.44	2021-06-03	05:15:38
9.50028	30.54	19.25	23.83	16.1	22.49	21.93	7.49	8.58	2021-06-03	05:25:38
9.66694	31.11	19.6	24.21	16.4	22.93	22.34	7.7	8.79	2021-06-03	05:35:38
9.83361	31.54	19.95	24.59	16.7	23.3	22.75	7.84	8.93	2021-06-03	05:45:38
10.0003	32.04	20.23	24.97	17	23.67	23.15	7.99	9.07	2021-06-03	05:55:38
10.1669	32.54	20.59	25.35	17.23	24.11	23.56	8.2	9.27	2021-06-03	06:05:38
10.3336	33.04	20.87	25.73	17.53	24.48	23.97	8.34	9.41	2021-06-03	06:15:38
10.5003	33.46	21.22	26.11	17.83	24.84	24.3	8.48	9.48	2021-06-03	06:25:38
10.6669	33.96	21.5	26.49	18.13	25.28	24.71	8.7	9.62	2021-06-03	06:35:38
10.8336	34.39	21.85	26.79	18.35	25.65	25.12	8.84	9.83	2021-06-03	06:45:38
11.0003	34.82	22.14	27.17	18.58	26.02	25.52	8.98	9.96	2021-06-03	06:55:38
11.1669	35.17	22.49	27.55	18.87	26.39	25.93	9.13	10.1	2021-06-03	07:05:38
11.3336	35.67	22.77	27.93	19.17	26.83	26.34	9.27	10.24	2021-06-03	07:15:38
11.5003	36.1	23.05	28.23	19.4	27.12	26.74	9.41	10.38	2021-06-03	07:25:38
11.6669	36.6	23.34	28.61	19.7	27.49	27.15	9.55	10.52	2021-06-03	07:35:38
11.8336	37.02	23.69	28.92	19.92	27.93	27.55	9.7	10.66	2021-06-03	07:45:38
12.0003	37.45	23.97	29.22	20.22	28.22	27.96	9.84	10.8	2021-06-03	07:55:38
12.1669	37.95	24.25	29.53	20.45	28.52	28.3	9.98	10.93	2021-06-03	08:05:38
12.3336	38.38	24.53	29.9	20.75	28.89	28.7	10.12	11.07	2021-06-03	08:15:38
12.5003	38.8	24.82	30.21	20.97	29.25	29.11	10.27	11.21	2021-06-03	08:25:38
12.6669	39.23	25.17	30.59	21.2	29.62	29.45	10.41	11.35	2021-06-03	08:35:38
12.8336	39.73	25.45	30.89	21.35	29.99	29.86	10.55	11.49	2021-06-03	08:45:38
13.0003	40.16	25.73	31.27	21.65	30.28	30.26	10.62	11.56	2021-06-03	08:55:38
13.1669	40.58	26.01	31.57	21.87	30.58	30.6	10.77	11.69	2021-06-03	09:05:38
13.3336	41.01	26.3	31.88	22.17	30.94	31.01	10.91	11.83	2021-06-03	09:15:38
13.5003	41.44	26.58	32.18	22.4	31.24	31.35	11.05	11.97	2021-06-03	09:25:38
13.6669	41.87	26.86	32.56	22.69	31.53	31.68	11.19	12.11	2021-06-03	09:35:38
13.8336	42.36	27.14	32.79	22.99	31.9	32.09	11.34	12.25	2021-06-03	09:45:38
14.0003	42.72	27.42	33.09	23.22	32.12	32.43	11.41	12.39	2021-06-03	09:55:38
14.1669	43.22	27.71	33.47	23.52	32.49	32.77	11.55	12.53	2021-06-03	10:05:38
14.3336	43.57	27.99	33.78	23.82	32.78	33.11	11.62	12.66	2021-06-03	10:15:38
14.5003	44	28.34	34.08	24.04	33.07	33.44	11.76	12.8	2021-06-03	10:25:38
14.6669	44.36	28.55	34.46	24.34	33.3	33.78	11.91	12.87	2021-06-03	10:35:38
14.8336	44.71	28.83	34.76	24.57	33.59	34.12	11.98	13.01	2021-06-03	10:45:38
15.0003	45.14	29.12	34.99	24.87	33.96	34.53	12.12	13.15	2021-06-03	10:55:38
15.1669	45.57	29.4	35.37	25.17	34.18	34.8	12.26	13.22	2021-06-03	11:05:38
15.3336	46	29.75	35.67	25.47	34.54	35.14	12.41	13.36	2021-06-03	11:15:38
15.5003	46.42	30.03	36.05	25.77	34.77	35.54	12.55	13.49	2021-06-03	11:25:38
15.6669	46.85	30.31	36.36	25.99	35.13	35.88	12.69	13.63	2021-06-03	11:35:38
15.8336	47.28	30.6	36.66	26.29	35.43	36.22	12.83	13.77	2021-06-03	11:45:38
16.0003	47.63	30.81	37.04	26.59	35.65	36.56	12.98	13.91	2021-06-03	11:55:38
16.1669	48.06	31.09	37.34	26.81	35.94	36.9	13.12	13.98	2021-06-03	12:05:38
16.3336	48.42	31.37	37.65	27.11	36.24	37.23	13.26	14.12	2021-06-03	12:15:38
16.5003	48.84	31.65	38.03	27.41	36.53	37.57	13.4	14.26	2021-06-03	12:25:38
16.6669	49.27	31.87	38.33	27.71	36.82	37.91	13.55	14.39	2021-06-03	12:35:38
16.8336	49.63	32.15	38.71	28.01	37.04	38.32	13.69	14.53	2021-06-03	12:45:38
17.0003	50.05	32.43	38.94	28.31	37.34	38.66	13.83	14.67	2021-06-03	12:55:38
17.1669	50.41	32.71	39.24	28.54	37.63	39	13.97	14.81	2021-06-03	13:05:38
17.3336	50.84	32.85	39.62	28.84	38	39.33	14.12	14.95	2021-06-03	13:15:38
17.5003	51.26	33.13	39.92	29.14	38.29	39.74	14.26	15.09	2021-06-03	13:25:38
17.6669	51.62	33.42	40.3	29.51	38.66	40.08	14.4	15.22	2021-06-03	13:35:38
17.8336	52.05	33.7	40.61	29.81	39.03	40.48	14.55	15.36	2021-06-03	13:45:38
18.0003	52.4	33.91	40.91	30.11	39.32	40.82	14.69	15.5	2021-06-03	13:55:38
18.1669	52.83	34.19	41.21	30.41	39.69	41.23	14.83	15.64	2021-06-03	14:05:38
18.3336	53.26	34.47	41.59	30.71	39.98	41.64	14.97	15.78	2021-06-03	14:15:38
18.5003	53.61	34.76	41.97	31.08	40.28	41.97	15.12	15.99	2021-06-03	14:25:38
18.6669	54.04	35.04	42.35	31.38	40.65	42.31	15.26	16.12	2021-06-03	14:35:38
18.8336	54.47	35.32	42.66	31.61	41.01	42.72	15.47	16.26	2021-06-03	14:45:38
19.0003	54.82	35.53	43.04	31.98	41.38	43.06	15.61	16.4	2021-06-03	14:55:38
19.1669	55.18	35.81	43.34	32.28	41.67	43.46	15.76	16.61	2021-06-03	15:05:38
19.3336	55.54	36.1	43.72	32.58	42.04	43.8	15.9	16.75	2021-06-03	15:15:38
19.5003	55.89	36.24	44.02	32.88	42.34	44.14	16.04	16.88	2021-06-03	15:25:38
19.6669	56.25	36.52	44.33	33.18	42.63	44.55	16.19	17.02	2021-06-03	15:35:38
19.8336	56.6	36.73	44.71	33.48	43	44.89	16.33	17.16	2021-06-03	15:45:38
20.0003	56.96	36.94	45.01	33.85	43.29	45.22	16.47	17.3	2021-06-03	15:55:38
20.1669	57.32	37.22	45.31	34.15	43.59	45.56	16.61	17.44	2021-06-03	16:05:38
20.3336	57.6	37.44	45.69	34.53	43.95	45.97	16.76	17.58	2021-06-03	16:15:38
20.5003	57.96	37.72	46	34.83	44.25	46.31	16.9	17.72	2021-06-03	16:25:38
20.6669	58.31	37.93	46.37	35.13	44.61	46.65	17.04	17.92	2021-06-03	16:35:38
20.8336	58.67	38.21	46.68	35.43	44.91	46.98	17.18	17.99	2021-06-03	16:45:38
21.0003	59.02	38.42	47.06	35.73	45.2	47.32	17.33	18.2	2021-06-03	16:55:38
21.1669	59.38	38.7	47.36	36.1	45.5	47.73	17.54	18.34	2021-06-03	17:05:38
21.3336	59.81	38.99	47.74	36.48	45.86	48.07	17.68	18.48	2021-06-03	17:15:38
21.5003	60.16	39.34	48.04	36.78	46.16	48.41	17.9	18.68	2021-06-03	17:25:38
21.6669	60.59	39.55	48.35	37.15	46.45	48.74	18.04	18.82	2021-06-03	17:35:38
21.8336	61.16	40.04	49.03	37.75	47.11	49.42	18.47	19.24	2021-06-03	17:45:38
22.0003	61.52	40.26	49.41	38.12	47.41	49.69	18.68	19.45	2021-06-03	17:55:38
22.1669	61.8	40.47	49.64	38.42	47.63	49.89	18.75	19.45	2021-06-03	18:05:38
22.3336	62.09	40.68	49.94	38.72	47.78	50.17	18.82	19.51	2021-06-03	18:15:38
22.5003	62.44	40.89	50.25	39.02	48.07	50.5	18.97	19.65	2021-06-03	18:25:38
22.6669	62.73	41.17	50.63	39.4	48.36	50.84	19.11	19.79	2021-06-03	18:35:38
22.8336	63.08	41.38	50.93	39.7	48.58	51.18	19.18	19.86	2021-06-03	18:45:38
23.0003	63.3	41.52	51.16	40	48.88	51.52	19.32	20	2021-06-03	18:55:38
23.1669	63.58	41.81	51.46	40.3	49.1	51.86	19.54	20.21	2021-06-03	19:05:38
23.3336	63.94	42.02	51.84	40.67	49.39	52.2	19.68	20.34	2021-06-03	19:15:38
23.5003	64.29	42.3	52.14	40.97	49.69	52.54	19.82	20.48	2021-06-03	19:25:38
23.6669	64.58	42.51	52.52	41.27	49.98	52.87	20.04	20.62	2021-06-03	19:35:38
23.8336	64.86	42.79	52.83	41.57	50.27	53.21	20.18	20.76	2021-06-03	19:45:38
24.0003	65.22	43.01	53.13	41.94	50.42	53.55	20.32	20.97	2021-06-03	19:55:38
24.1669	65.5	43.29	53.43	42.24	50.72	53.96	20.46	21.11	2021-06-03	20:05:38
24.3336	65.86	43.57	53.81	42.54	51.01	54.3	20.68	21.24	2021-06-03	20:15:38
24.5006	66.22	43.78	54.04	42.84	51.3	54.63	20.82	21.45	2021-06-03	20:25:39
24.6672	66.43	44.06	54.34	43.14	51.6	54.97	20.96	21.52	2021-06-03	20:35:39
24.8339	66.71	44.27	54.72	43.37	51.89	55.31	21.1	21.66	2021-06-03	20:45:39
25.0006	67.07	44.56	55.03	43.67	52.19	55.65	21.32	21.8	2021-06-03	20:55:39
25.1672	67.36	44.77	55.41	43.97	52.48	55.99	21.46	22.01	2021-06-03	21:05:39
25.3339	67.64	45.05	55.71	44.27	52.7	56.33	21.6	22.14	2021-06-03	21:15:39
25.5006	67.92	45.33	56.09	44.57	52.99	56.66	21.82	22.28	2021-06-03	21:25:39
25.6672	68.28	45.61	56.39	44.87	53.29	57	22.03	22.49	2021-06-03	21:35:39
25.8339	68.57	45.83	56.77	45.16	53.58	57.34	22.17	22.7	2021-06-03	21:45:39
26.0006	68.85	46.11	57.08	45.46	53.88	57.68	22.32	22.84	2021-06-03	21:55:39
26.1672	69.21	46.32	57.46	45.69	54.17	58.09	22.53	22.97	2021-06-03	22:05:39
26.3339	69.49	46.6	57.76	45.99	54.39	58.43	22.74	23.18	2021-06-03	22:15:39
26.5006	69.7	46.88	58.14	46.29	54.68	58.7	22.89	23.32	2021-06-03	22:25:39
26.6672	69.99	47.09	58.44	46.51	54.98	58.97	23.1	23.53	2021-06-03	22:35:39
26.8339	70.27	47.38	58.75	46.74	55.27	59.31	23.24	23.67	2021-06-03	22:45:39
27.0006	70.56	47.59	59.05	47.04	55.49	59.64	23.39	23.8	2021-06-03	22:55:39
27.1672	70.84	47.8	59.35	47.26	55.71	59.98	23.6	23.94	2021-06-03	23:05:39
27.3339	71.13	48.08	59.66	47.49	56.01	60.25	23.74	24.15	2021-06-03	23:15:39
27.5006	71.41	48.29	59.96	47.71	56.3	60.52	23.96	24.29	2021-06-03	23:25:39
27.6672	71.7	48.57	60.34	48.01	56.6	60.86	24.1	24.43	2021-06-03	23:35:39
27.8339	71.98	48.79	60.64	48.24	56.74	61.13	24.24	24.57	2021-06-03	23:45:39
28.0006	72.27	49.07	60.95	48.46	57.04	61.47	24.38	24.77	2021-06-03	23:55:39
28.1672	72.48	49.28	61.18	48.68	57.26	61.74	24.53	24.84	2021-06-04	00:05:39
28.3339	72.77	49.49	61.48	48.91	57.55	62.08	24.67	24.98	2021-06-04	00:15:39
28.5006	73.05	49.7	61.78	49.13	57.77	62.35	24.81	25.12	2021-06-04	00:25:39
28.6672	73.34	49.98	62.09	49.36	58.07	62.69	25.03	25.33	2021-06-04	00:35:39
28.8339	73.55	50.2	62.39	49.58	58.36	62.96	25.17	25.47	2021-06-04	00:45:39
29.0006	73.83	50.48	62.77	49.81	58.58	63.3	25.31	25.53	2021-06-04	00:55:39
29.1672	74.12	50.69	63	50.03	58.87	63.57	25.45	25.67	2021-06-04	01:05:39
29.3339	74.33	50.9	63.3	50.26	59.09	63.84	25.6	25.81	2021-06-04	01:15:39
29.5006	74.62	51.11	63.6	50.48	59.39	64.11	25.81	25.95	2021-06-04	01:25:39
29.6672	74.9	51.39	63.91	50.71	59.61	64.45	25.95	26.09	2021-06-04	01:35:39
29.8339	75.19	51.61	64.21	51.01	59.9	64.79	26.1	26.23	2021-06-04	01:45:39
30.0006	75.47	51.89	64.51	51.23	60.2	64.99	26.24	26.37	2021-06-04	01:55:39
30.1672	75.69	52.1	64.82	51.46	60.42	65.26	26.38	26.5	2021-06-04	02:05:39
30.3339	76.04	52.31	65.05	51.68	60.71	65.6	26.52	26.71	2021-06-04	02:15:39
30.5006	76.26	52.59	65.35	51.91	60.93	65.87	26.59	26.85	2021-06-04	02:25:39
30.6672	76.54	52.8	65.58	52.13	61.15	66.21	26.74	26.99	2021-06-04	02:35:39
30.8339	76.75	53.02	65.88	52.36	61.45	66.48	26.88	27.06	2021-06-04	02:45:39
31.0006	77.04	53.3	66.18	52.65	61.67	66.75	27.09	27.2	2021-06-04	02:55:39
31.1672	77.25	53.44	66.49	52.8	61.89	67.02	27.17	27.33	2021-06-04	03:05:39
31.3339	77.54	53.65	66.72	53.03	62.11	67.36	27.38	27.47	2021-06-04	03:15:39
[truncated: 5,074 more rows]

## Sheet: Table S6
Table S6. The raw data used to calculate the chemical oxygen demand (COD) of the non-plastinated and plastinated specimens. The absorbance was measured using a spectrophotometer and this test was done following the standard method 5220 Chemical Oxygen Demand.
[truncated: 7 more rows]

[truncated: 4 more sheets: Table S7, Table S8, Table S9, Table S10]
